# Supplementary material for: Sex- and mouse strain-related differences in body weight gain, composition of the gut microbiota, and levels of selected metabolites in response to a Western-style diet
Source: BMC Gastroenterol. 2026 Feb 4;26:158. doi: 10.1186/s12876-026-04647-2 (PMC12964887; doi:10.1186/s12876-026-04647-2)
Supplement: Supplementary file 3 — Supplementary Material 3. [file 12876_2026_4647_MOESM3_ESM.xlsx]

## Sheet: GAN
Supplementary Table 1: Taxonomic analysis of fecal samples collected after 16 weeks of GAN feeding.
tax_ID	domain	phylum	class	order	family	genus	C57BL6/NTac _F_GAN vs. C57BL6/NTac _F_ND.FC	C57BL6/NTac_F_GAN vs. C57BL6/NTac_F_ND.adjusted_p
ASV_1515	Bacteria	Deferribacterota	Deferribacteres	Deferribacterales	Deferribacteraceae	Mucispirillum	17.8476	3.1144e-05
ASV_4911	Bacteria	Firmicutes	Clostridia	Lachnospirales	Lachnospiraceae	ASF356	14.0574	0.034069
ASV_2548	Bacteria	Firmicutes	Clostridia	Oscillospirales	Butyricicoccaceae	Butyricicoccus	7.40798	0.034069
ASV_4563	Bacteria	Firmicutes	Clostridia	Lachnospirales	Lachnospiraceae	Lachnospiraceae NC2004 group	6.41061	0.0336683
ASV_12841	Bacteria	Firmicutes	Clostridia	Peptostreptococcales-Tissierellales	Anaerovoracaceae	[Eubacterium] brachy group	5.66346	0.000168199
ASV_4123	Bacteria	Firmicutes	Clostridia	Oscillospirales	Ruminococcaceae	Anaerotruncus	4.06747	0.00369552
ASV_510	Bacteria	Desulfobacterota	Desulfovibrionia	Desulfovibrionales	Desulfovibrionaceae	Bilophila	3.11427	0.00587694
ASV_2980	Bacteria	Firmicutes	Clostridia	Lachnospirales	Lachnospiraceae	Lachnoclostridium	2.8816	0.000542106
ASV_842	Bacteria	Bacteroidota	Bacteroidia	Bacteroidales	Tannerellaceae	Parabacteroides	2.74694	0.0228284
ASV_1578	Bacteria	Firmicutes	Clostridia	Lachnospirales	Lachnospiraceae	Tuzzerella	2.29941	0.000168199
ASV_483	Bacteria	Bacteroidota	Bacteroidia	Bacteroidales	Bacteroidaceae	Bacteroides	2.14913	0.0323507
ASV_719	Bacteria	Firmicutes	Clostridia	Oscillospirales	Oscillospiraceae	Colidextribacter	2.12677	0.000194765
ASV_2647	Bacteria	Firmicutes	Clostridia	Lachnospirales	Lachnospiraceae	Lachnospiraceae UCG-006	1.98692	0.0501813
ASV_1596	Bacteria	Firmicutes	Clostridia	Lachnospirales	Lachnospiraceae	Lachnospiraceae NK4A136 group	0.341845	0.0336683
ASV_3378	Bacteria	Firmicutes	Clostridia	Lachnospirales	Lachnospiraceae	Marvinbryantia	0.173316	0.0236662
ASV_13647	Bacteria	Firmicutes	Clostridia	Oscillospirales	Ruminococcaceae	Paludicola	0.165345	0.0118043
ASV_4725	Bacteria	Firmicutes	Clostridia	Lachnospirales	Lachnospiraceae	[Eubacterium] oxidoreducens group	0.15258	0.000542106
ASV_3360	Bacteria	Firmicutes	Clostridia	Clostridiales	Clostridiaceae	Clostridium sensu stricto 1	0.133786	0.00621133
ASV_1652	Bacteria	Firmicutes	Clostridia	Peptostreptococcales-Tissierellales	Peptostreptococcaceae	Romboutsia	0.12295	0.00107895
ASV_1235	Bacteria	Firmicutes	Clostridia	Lachnospirales	Lachnospiraceae	Roseburia	0.0756761	1.02799e-06
ASV_422	Bacteria	Firmicutes	Bacilli	Erysipelotrichales	Erysipelotrichaceae	Faecalibaculum	0.0527453	9.67243e-06
ASV_346	Bacteria	Firmicutes	Bacilli	Erysipelotrichales	Erysipelotrichaceae	Dubosiella	0.0503919	0.000636513
ASV_8895	Bacteria	Firmicutes	Clostridia	Lachnospirales	Defluviitaleaceae	Defluviitaleaceae UCG-011	0.0343543	0.000868828
ASV_4764	Bacteria	Firmicutes	Clostridia	Peptostreptococcales-Tissierellales	Anaerovoracaceae	[Eubacterium] nodatum group	0.0251271	1.13138e-05
ASV_6329	Bacteria	Firmicutes	Bacilli	Erysipelotrichales	Erysipelotrichaceae	Turicibacter	0.0114934	0.000440902
ASV_8064	Bacteria	Patescibacteria	Saccharimonadia	Saccharimonadales	Saccharimonadaceae	Candidatus Saccharimonas	0.00823253	6.30172e-10
tax_ID	domain	phylum	class	order	family	genus	C57BL6/NTac _M_GAN vs.C57BL6/NTac _M_ND.FC	C57BL6/NTac _M_GAN vs.C57BL6/NTac _M_ND.adjusted_p
ASV_12841	Bacteria	Firmicutes	Clostridia	Peptostreptococcales-Tissierellales	Anaerovoracaceae	[Eubacterium] brachy group	18.2071	1.81042e-07
ASV_3016	Bacteria	Firmicutes	Clostridia	Oscillospirales	Oscillospiraceae	Intestinimonas	4.7851	0.0123794
ASV_4123	Bacteria	Firmicutes	Clostridia	Oscillospirales	Ruminococcaceae	Anaerotruncus	4.73244	0.00185009
ASV_2428	Bacteria	Campilobacterota	Campylobacteria	Campylobacterales	Helicobacteraceae	Helicobacter	4.7178	0.00198499
ASV_2647	Bacteria	Firmicutes	Clostridia	Lachnospirales	Lachnospiraceae	Lachnospiraceae UCG-006	3.16971	0.00158857
ASV_37	Bacteria	Firmicutes	Clostridia	Lachnospirales	Lachnospiraceae	Blautia	3.09044	0.0355926
ASV_4687	Bacteria	Firmicutes	Clostridia	Lachnospirales	Lachnospiraceae	GCA-900066575	2.71034	0.0191376
ASV_483	Bacteria	Bacteroidota	Bacteroidia	Bacteroidales	Bacteroidaceae	Bacteroides	2.21312	0.0359513
ASV_1578	Bacteria	Firmicutes	Clostridia	Lachnospirales	Lachnospiraceae	Tuzzerella	1.70924	0.0266869
ASV_8064	Bacteria	Patescibacteria	Saccharimonadia	Saccharimonadales	Saccharimonadaceae	Candidatus Saccharimonas	0.150179	0.012392
ASV_449	Bacteria	Bacteroidota	Bacteroidia	Bacteroidales	Muribaculaceae	Muribaculum	0.108285	2.2239e-10
ASV_3847	Bacteria	Firmicutes	Clostridia	Lachnospirales	Lachnospiraceae	Lachnospiraceae UCG-008	0.083403	0.00229349
ASV_8895	Bacteria	Firmicutes	Clostridia	Lachnospirales	Defluviitaleaceae	Defluviitaleaceae UCG-011	0.0724192	0.0191376
ASV_9837	Bacteria	Firmicutes	Clostridia	Peptococcales	Peptococcaceae	Peptococcus	0.0569065	0.00457407
ASV_1692	Bacteria	Actinobacteriota	Actinobacteria	Bifidobacteriales	Bifidobacteriaceae	Bifidobacterium	0.0368679	0.00608617
ASV_3360	Bacteria	Firmicutes	Clostridia	Clostridiales	Clostridiaceae	Clostridium sensu stricto 1	0.0314856	2.76977e-05
ASV_6329	Bacteria	Firmicutes	Bacilli	Erysipelotrichales	Erysipelotrichaceae	Turicibacter	0.0257211	0.00631779
ASV_13647	Bacteria	Firmicutes	Clostridia	Oscillospirales	Ruminococcaceae	Paludicola	0.0229427	1.47598e-06
ASV_1652	Bacteria	Firmicutes	Clostridia	Peptostreptococcales-Tissierellales	Peptostreptococcaceae	Romboutsia	0.0166785	9.459e-09
ASV_1235	Bacteria	Firmicutes	Clostridia	Lachnospirales	Lachnospiraceae	Roseburia	0.0115873	5.7956e-18
ASV_346	Bacteria	Firmicutes	Bacilli	Erysipelotrichales	Erysipelotrichaceae	Dubosiella	0.00868917	8.28001e-08
ASV_1033	Bacteria	Firmicutes	Bacilli	Erysipelotrichales	Erysipelotrichaceae	Ileibacterium	0.00524122	4.40259e-05
ASV_913	Bacteria	Actinobacteriota	Coriobacteriia	Coriobacteriales	Atopobiaceae	Coriobacteriaceae UCG-002	0.00520658	8.4434e-05
ASV_422	Bacteria	Firmicutes	Bacilli	Erysipelotrichales	Erysipelotrichaceae	Faecalibaculum	0.00129137	5.3267e-20
ASV_172	Bacteria	Verrucomicrobiota	Verrucomicrobiae	Verrucomicrobiales	Akkermansiaceae	Akkermansia	0.00122369	1.75586e-10
tax_ID	domain	phylum	class	order	family	genus	mARC1_F_GAN vs.mARC1_F_ND.FC	mARC1_F_GAN vs.mARC1_F_ND.adjusted_p
ASV_4911	Bacteria	Firmicutes	Clostridia	Lachnospirales	Lachnospiraceae	ASF356	50.3183	0.000958422
ASV_9647	Bacteria	Proteobacteria	Gammaproteobacteria	Enterobacterales	Enterobacteriaceae	Escherichia-Shigella	27.4943	0.00181973
ASV_1515	Bacteria	Deferribacterota	Deferribacteres	Deferribacterales	Deferribacteraceae	Mucispirillum	19.5725	8.16051e-06
ASV_2477	Bacteria	Proteobacteria	Gammaproteobacteria	Burkholderiales	Sutterellaceae	Parasutterella	15.0225	0.00390209
ASV_17284	Bacteria	Firmicutes	Bacilli	Staphylococcales	Gemellaceae	Gemella	14.3893	0.00538302
ASV_842	Bacteria	Bacteroidota	Bacteroidia	Bacteroidales	Tannerellaceae	Parabacteroides	6.70942	3.51617e-06
ASV_4123	Bacteria	Firmicutes	Clostridia	Oscillospirales	Ruminococcaceae	Anaerotruncus	6.3255	8.33634e-05
ASV_510	Bacteria	Desulfobacterota	Desulfovibrionia	Desulfovibrionales	Desulfovibrionaceae	Bilophila	4.3107	0.000209297
ASV_12841	Bacteria	Firmicutes	Clostridia	Peptostreptococcales-Tissierellales	Anaerovoracaceae	[Eubacterium] brachy group	3.93307	0.00207539
ASV_37	Bacteria	Firmicutes	Clostridia	Lachnospirales	Lachnospiraceae	Blautia	2.71104	0.0434952
ASV_2980	Bacteria	Firmicutes	Clostridia	Lachnospirales	Lachnospiraceae	Lachnoclostridium	2.41341	0.00336636
ASV_8064	Bacteria	Patescibacteria	Saccharimonadia	Saccharimonadales	Saccharimonadaceae	Candidatus Saccharimonas	0.231688	0.0408381
ASV_4725	Bacteria	Firmicutes	Clostridia	Lachnospirales	Lachnospiraceae	[Eubacterium] oxidoreducens group	0.181431	0.00113031
ASV_479	Bacteria	Firmicutes	Clostridia	Lachnospirales	Lachnospiraceae	Lachnospiraceae UCG-001	0.168781	0.0350144
ASV_3847	Bacteria	Firmicutes	Clostridia	Lachnospirales	Lachnospiraceae	Lachnospiraceae UCG-008	0.134392	0.00381115
ASV_422	Bacteria	Firmicutes	Bacilli	Erysipelotrichales	Erysipelotrichaceae	Faecalibaculum	0.1315	0.00185081
ASV_1596	Bacteria	Firmicutes	Clostridia	Lachnospirales	Lachnospiraceae	Lachnospiraceae NK4A136 group	0.113198	3.6855e-06
ASV_14125	Bacteria	Firmicutes	Clostridia	Peptostreptococcales-Tissierellales	Anaerovoracaceae	Family XIII AD3011 group	0.0718968	0.0101423
ASV_3378	Bacteria	Firmicutes	Clostridia	Lachnospirales	Lachnospiraceae	Marvinbryantia	0.0335585	1.68812e-05
ASV_1692	Bacteria	Actinobacteriota	Actinobacteria	Bifidobacteriales	Bifidobacteriaceae	Bifidobacterium	0.031347	0.00268204
ASV_6329	Bacteria	Firmicutes	Bacilli	Erysipelotrichales	Erysipelotrichaceae	Turicibacter	0.0298427	0.00480514
ASV_4764	Bacteria	Firmicutes	Clostridia	Peptostreptococcales-Tissierellales	Anaerovoracaceae	[Eubacterium] nodatum group	0.0269436	8.16051e-06
ASV_4361	Bacteria	Firmicutes	Clostridia	Lachnospirales	Lachnospiraceae	[Eubacterium] fissicatena group	0.0215177	2.7204e-06
ASV_13647	Bacteria	Firmicutes	Clostridia	Oscillospirales	Ruminococcaceae	Paludicola	0.0153745	4.28436e-08
ASV_8895	Bacteria	Firmicutes	Clostridia	Lachnospirales	Defluviitaleaceae	Defluviitaleaceae UCG-011	0.0123382	7.30842e-06
ASV_3360	Bacteria	Firmicutes	Clostridia	Clostridiales	Clostridiaceae	Clostridium sensu stricto 1	0.0114678	1.1645e-08
ASV_1033	Bacteria	Firmicutes	Bacilli	Erysipelotrichales	Erysipelotrichaceae	Ileibacterium	0.00897345	0.000172246
ASV_346	Bacteria	Firmicutes	Bacilli	Erysipelotrichales	Erysipelotrichaceae	Dubosiella	0.00346399	2.99375e-11
ASV_172	Bacteria	Verrucomicrobiota	Verrucomicrobiae	Verrucomicrobiales	Akkermansiaceae	Akkermansia	0.00318718	1.1645e-08
tax_ID	domain	phylum	class	order	family	genus	mARC1_M_GAN vs.mARC1_M_ND.FC	mARC1_M_GAN vs.mARC1_M_ND.adjusted_p
ASV_17284	Bacteria	Firmicutes	Bacilli	Staphylococcales	Gemellaceae	Gemella	16.232	0.00563004
ASV_2477	Bacteria	Proteobacteria	Gammaproteobacteria	Burkholderiales	Sutterellaceae	Parasutterella	11.1118	0.0126722
ASV_37	Bacteria	Firmicutes	Clostridia	Lachnospirales	Lachnospiraceae	Blautia	10.4355	8.86169e-07
ASV_4123	Bacteria	Firmicutes	Clostridia	Oscillospirales	Ruminococcaceae	Anaerotruncus	6.39323	8.01237e-05
ASV_1515	Bacteria	Deferribacterota	Deferribacteres	Deferribacterales	Deferribacteraceae	Mucispirillum	5.10763	0.0219979
ASV_3016	Bacteria	Firmicutes	Clostridia	Oscillospirales	Oscillospiraceae	Intestinimonas	3.88255	0.0219979
ASV_12841	Bacteria	Firmicutes	Clostridia	Peptostreptococcales-Tissierellales	Anaerovoracaceae	[Eubacterium] brachy group	3.53832	0.00318255
ASV_2428	Bacteria	Campilobacterota	Campylobacteria	Campylobacterales	Helicobacteraceae	Helicobacter	3.26533	0.0121232
ASV_510	Bacteria	Desulfobacterota	Desulfovibrionia	Desulfovibrionales	Desulfovibrionaceae	Bilophila	2.53873	0.0261925
ASV_2980	Bacteria	Firmicutes	Clostridia	Lachnospirales	Lachnospiraceae	Lachnoclostridium	2.31553	0.00699746
ASV_1578	Bacteria	Firmicutes	Clostridia	Lachnospirales	Lachnospiraceae	Tuzzerella	1.79738	0.00868092
ASV_706	Bacteria	Firmicutes	Clostridia	Lachnospirales	Lachnospiraceae	A2	0.25838	0.00326336
ASV_1235	Bacteria	Firmicutes	Clostridia	Lachnospirales	Lachnospiraceae	Roseburia	0.257568	0.0126722
ASV_1652	Bacteria	Firmicutes	Clostridia	Peptostreptococcales-Tissierellales	Peptostreptococcaceae	Romboutsia	0.145919	0.00389021
ASV_8064	Bacteria	Patescibacteria	Saccharimonadia	Saccharimonadales	Saccharimonadaceae	Candidatus Saccharimonas	0.12261	0.00327782
ASV_4361	Bacteria	Firmicutes	Clostridia	Lachnospirales	Lachnospiraceae	[Eubacterium] fissicatena group	0.0706622	0.0010186
ASV_3847	Bacteria	Firmicutes	Clostridia	Lachnospirales	Lachnospiraceae	Lachnospiraceae UCG-008	0.0640329	0.000105639
ASV_4764	Bacteria	Firmicutes	Clostridia	Peptostreptococcales-Tissierellales	Anaerovoracaceae	[Eubacterium] nodatum group	0.0518833	0.000575762
ASV_8895	Bacteria	Firmicutes	Clostridia	Lachnospirales	Defluviitaleaceae	Defluviitaleaceae UCG-011	0.0328507	0.000974981
ASV_9260	Bacteria	Firmicutes	Clostridia	Oscillospirales	Oscillospiraceae	UCG-003	0.0280621	0.00868092
ASV_3360	Bacteria	Firmicutes	Clostridia	Clostridiales	Clostridiaceae	Clostridium sensu stricto 1	0.0235544	2.58904e-06
ASV_13647	Bacteria	Firmicutes	Clostridia	Oscillospirales	Ruminococcaceae	Paludicola	0.0235108	1.44209e-06
ASV_172	Bacteria	Verrucomicrobiota	Verrucomicrobiae	Verrucomicrobiales	Akkermansiaceae	Akkermansia	0.00491078	6.08516e-07
ASV_1692	Bacteria	Actinobacteriota	Actinobacteria	Bifidobacteriales	Bifidobacteriaceae	Bifidobacterium	0.00398578	1.44209e-06
ASV_1033	Bacteria	Firmicutes	Bacilli	Erysipelotrichales	Erysipelotrichaceae	Ileibacterium	0.00381126	1.0247e-05
tax_ID	domain	phylum	class	order	family	genus	mARC2_F_GAN vs.mARC2_F_ND.FC	BI_mARC2_F_GAN_BI_mARC2_F_ND.adjusted_p
ASV_3640	Bacteria	Firmicutes	Bacilli	Erysipelotrichales	Erysipelatoclostridiaceae	Erysipelatoclostridium	7.95419	0.0470496
ASV_12841	Bacteria	Firmicutes	Clostridia	Peptostreptococcales-Tissierellales	Anaerovoracaceae	[Eubacterium] brachy group	6.57259	7.28073e-05
ASV_1652	Bacteria	Firmicutes	Clostridia	Peptostreptococcales-Tissierellales	Peptostreptococcaceae	Romboutsia	5.39431	0.0470496
ASV_2647	Bacteria	Firmicutes	Clostridia	Lachnospirales	Lachnospiraceae	Lachnospiraceae UCG-006	3.08058	0.00627979
ASV_2980	Bacteria	Firmicutes	Clostridia	Lachnospirales	Lachnospiraceae	Lachnoclostridium	2.24331	0.0470496
ASV_13647	Bacteria	Firmicutes	Clostridia	Oscillospirales	Ruminococcaceae	Paludicola	0.0898614	0.013318
ASV_1033	Bacteria	Firmicutes	Bacilli	Erysipelotrichales	Erysipelotrichaceae	Ileibacterium	0.00254997	6.28751e-06
ASV_913	Bacteria	Actinobacteriota	Coriobacteriia	Coriobacteriales	Atopobiaceae	Coriobacteriaceae UCG-002	0.00127094	2.00667e-06
tax_ID	domain	phylum	class	order	family	genus	mARC2_M_GAN vs.mARC2_M_ND.FC	mARC2_M_GAN vs.mARC2_M_ND.adjusted_p
ASV_346	Bacteria	Firmicutes	Bacilli	Erysipelotrichales	Erysipelotrichaceae	Dubosiella	8.28806	0.0312871
ASV_4764	Bacteria	Firmicutes	Clostridia	Peptostreptococcales-Tissierellales	Anaerovoracaceae	[Eubacterium] nodatum group	6.13172	0.0312871
ASV_12841	Bacteria	Firmicutes	Clostridia	Peptostreptococcales-Tissierellales	Anaerovoracaceae	[Eubacterium] brachy group	3.34477	0.0107009
ASV_842	Bacteria	Bacteroidota	Bacteroidia	Bacteroidales	Tannerellaceae	Parabacteroides	3.22977	0.0129117
ASV_483	Bacteria	Bacteroidota	Bacteroidia	Bacteroidales	Bacteroidaceae	Bacteroides	2.25224	0.0312871
ASV_2980	Bacteria	Firmicutes	Clostridia	Lachnospirales	Lachnospiraceae	Lachnoclostridium	2.21433	0.0168473
ASV_7895	Bacteria	Firmicutes	Clostridia	Lachnospirales	Lachnospiraceae	Lachnospiraceae FCS020 group	0.373178	0.0129117
ASV_1260	Bacteria	Desulfobacterota	Desulfovibrionia	Desulfovibrionales	Desulfovibrionaceae	Desulfovibrio	0.190242	0.000375297
ASV_13647	Bacteria	Firmicutes	Clostridia	Oscillospirales	Ruminococcaceae	Paludicola	0.188385	0.0370587
ASV_3847	Bacteria	Firmicutes	Clostridia	Lachnospirales	Lachnospiraceae	Lachnospiraceae UCG-008	0.154532	0.0144129
ASV_4136	Bacteria	Firmicutes	Clostridia	Oscillospirales	Ruminococcaceae	UBA1819	0.132442	0.000149917
ASV_1235	Bacteria	Firmicutes	Clostridia	Lachnospirales	Lachnospiraceae	Roseburia	0.0564422	2.24623e-08
ASV_6329	Bacteria	Firmicutes	Bacilli	Erysipelotrichales	Erysipelotrichaceae	Turicibacter	0.0161538	0.00239447
ASV_1033	Bacteria	Firmicutes	Bacilli	Erysipelotrichales	Erysipelotrichaceae	Ileibacterium	0.00524506	5.35751e-05
ASV_1692	Bacteria	Actinobacteriota	Actinobacteria	Bifidobacteriales	Bifidobacteriaceae	Bifidobacterium	0.00157067	1.65775e-08
