# Supplementary material for: Sex- and mouse strain-related differences in body weight gain, composition of the gut microbiota, and levels of selected metabolites in response to a Western-style diet
Source: BMC Gastroenterol. 2026 Feb 4;26:158. doi: 10.1186/s12876-026-04647-2 (PMC12964887; doi:10.1186/s12876-026-04647-2)
Supplement: Supplementary file 4 — Supplementary Material 4. [file 12876_2026_4647_MOESM4_ESM.xlsx]

## Sheet: WD
	Supplementary Table 2: Taxonomic analysis of fecal samples collected after 16 weeks of WD feeding.
tax_ID	domain	phylum	class	order	family	genus	C57BL6/NTac _male_T16_WD_C57BL6/NTac _male_T16_ND.FC	C57BL6/NTac _male_T16_WD_C57BL6/NTac _male_T16_ND.adjusted_p
ASV_408	Bacteria	Actinobacteriota	Actinobacteria	Bifidobacteriales	Bifidobacteriaceae	Bifidobacterium	79.0473	0.000279024
ASV_2128	Bacteria	Campilobacterota	Campylobacteria	Campylobacterales	Helicobacteraceae	Helicobacter	8.48157	0.00145631
ASV_40	Bacteria	Firmicutes	Clostridia	Lachnospirales	Lachnospiraceae	Blautia	6.0607	0.00226403
ASV_367	Bacteria	Desulfobacterota	Desulfovibrionia	Desulfovibrionales	Desulfovibrionaceae	Bilophila	3.65047	0.00618299
ASV_3763	Bacteria	Firmicutes	Clostridia	Lachnospirales	Lachnospiraceae	Lachnoclostridium	2.5984	0.024403
ASV_19	Bacteria	Verrucomicrobiota	Verrucomicrobiae	Verrucomicrobiales	Akkermansiaceae	Akkermansia	0.050608	0.00379272
ASV_357	Bacteria	Firmicutes	Bacilli	Erysipelotrichales	Erysipelotrichaceae	Dubosiella	0.0250633	0.00145631
tax_ID	domain	phylum	class	order	family	genus	C57BL6/NTac _female_T16_WD_C57BL6/NTac _female_T16_ND.FC	C57BL6/NTac _female_T16_WD_C57BL6/NTac _female_T16_ND.adjusted_p
ASV_4383	Bacteria	Firmicutes	Bacilli	Lactobacillales	Streptococcaceae	Lactococcus	8.38192	0.00106906
ASV_651	Bacteria	Bacteroidota	Bacteroidia	Bacteroidales	Bacteroidaceae	Bacteroides	7.50886	7.99125e-06
ASV_40	Bacteria	Firmicutes	Clostridia	Lachnospirales	Lachnospiraceae	Blautia	5.76841	0.00674468
ASV_1363	Bacteria	Deferribacterota	Deferribacteres	Deferribacterales	Deferribacteraceae	Mucispirillum	4.96245	0.0165446
ASV_1329	Bacteria	Firmicutes	Clostridia	Lachnospirales	Lachnospiraceae	Tuzzerella	3.24593	0.00101979
ASV_116	Bacteria	Bacteroidota	Bacteroidia	Bacteroidales	Rikenellaceae	Alistipes	2.35123	0.0472699
ASV_5511	Bacteria	Firmicutes	Clostridia	Lachnospirales	Lachnospiraceae	GCA-900066575	0.392921	0.0165446
ASV_278	Bacteria	Firmicutes	Bacilli	Erysipelotrichales	Erysipelotrichaceae	Faecalibaculum	0.15741	0.0165446
ASV_7104	Bacteria	Firmicutes	Clostridia	Peptostreptococcales-Tissierellales	Anaerovoracaceae	[Eubacterium] nodatum group	0.0810905	0.00722953
ASV_9291	Bacteria	Firmicutes	Clostridia	Lachnospirales	Lachnospiraceae	ASF356	0.0652128	0.0165446
ASV_1215	Bacteria	Firmicutes	Clostridia	Lachnospirales	Lachnospiraceae	[Eubacterium] fissicatena group	0.0537433	0.0165446
ASV_408	Bacteria	Actinobacteriota	Actinobacteria	Bifidobacteriales	Bifidobacteriaceae	Bifidobacterium	0.0295725	0.00647534
tax_ID	domain	phylum	class	order	family	genus	marc1_male_T16_HFD_marc1_male_T16_ND.FC	marc1_male_T16_HFD_marc1_male_T16_ND.adjusted_p
ASV_13518	Bacteria	Firmicutes	Clostridia	Peptostreptococcales-Tissierellales	Anaerovoracaceae	Family XIII AD3011 group	6.73545	0.0471944
ASV_4383	Bacteria	Firmicutes	Bacilli	Lactobacillales	Streptococcaceae	Lactococcus	6.49307	0.00206622
ASV_2592	Bacteria	Firmicutes	Bacilli	Erysipelotrichales	Erysipelatoclostridiaceae	Erysipelatoclostridium	6.33821	0.0157826
ASV_3763	Bacteria	Firmicutes	Clostridia	Lachnospirales	Lachnospiraceae	Lachnoclostridium	3.15271	0.00206622
ASV_367	Bacteria	Desulfobacterota	Desulfovibrionia	Desulfovibrionales	Desulfovibrionaceae	Bilophila	3.10337	0.0151954
ASV_116	Bacteria	Bacteroidota	Bacteroidia	Bacteroidales	Rikenellaceae	Alistipes	2.65881	0.0095384
ASV_1737	Bacteria	Firmicutes	Clostridia	Lachnospirales	Lachnospiraceae	A2	2.15236	0.0274945
ASV_729	Bacteria	Firmicutes	Clostridia	Oscillospirales	Oscillospiraceae	Colidextribacter	2.0862	0.0151954
ASV_10603	Bacteria	Firmicutes	Clostridia	Peptostreptococcales-Tissierellales	Anaerovoracaceae	Anaerovorax	0.255404	0.0207935
ASV_3224	Bacteria	Actinobacteriota	Coriobacteriia	Coriobacteriales	Eggerthellaceae	Parvibacter	0.236029	0.0471944
ASV_6039	Bacteria	Firmicutes	Clostridia	Lachnospirales	Lachnospiraceae	Marvinbryantia	0.17842	0.0505481
ASV_9291	Bacteria	Firmicutes	Clostridia	Lachnospirales	Lachnospiraceae	ASF356	0.110656	0.0190831
ASV_1481	Bacteria	Firmicutes	Clostridia	Peptostreptococcales-Tissierellales	Peptostreptococcaceae	Romboutsia	0.0420886	9.55117e-05
ASV_5201	Bacteria	Proteobacteria	Gammaproteobacteria	Burkholderiales	Sutterellaceae	Parasutterella	0.0265452	0.000570048
ASV_278	Bacteria	Firmicutes	Bacilli	Erysipelotrichales	Erysipelotrichaceae	Faecalibaculum	0.0234038	2.47049e-09
ASV_810	Bacteria	Actinobacteriota	Coriobacteriia	Coriobacteriales	Atopobiaceae	Coriobacteriaceae UCG-002	0.0108677	0.00480604
ASV_3068	Bacteria	Firmicutes	Bacilli	Erysipelotrichales	Erysipelotrichaceae	Turicibacter	0.00897465	2.52212e-05
ASV_357	Bacteria	Firmicutes	Bacilli	Erysipelotrichales	Erysipelotrichaceae	Dubosiella	0.00188561	3.48901e-09
ASV_408	Bacteria	Actinobacteriota	Actinobacteria	Bifidobacteriales	Bifidobacteriaceae	Bifidobacterium	0.00137455	3.04561e-10
tax_ID	domain	phylum	class	order	family	genus	marc1_female_T16_HFD_marc1_female_T16_ND.FC	marc1_female_T16_HFD_marc1_female_T16_ND.adjusted_p
ASV_367	Bacteria	Desulfobacterota	Desulfovibrionia	Desulfovibrionales	Desulfovibrionaceae	Bilophila	4.92647	0.00141512
ASV_5314	Bacteria	Firmicutes	Clostridia	Lachnospirales	Lachnospiraceae	Lachnospiraceae UCG-006	0.329393	0.0250118
ASV_3496	Bacteria	Firmicutes	Clostridia	Oscillospirales	Ruminococcaceae	Anaerotruncus	0.209163	0.0250118
ASV_278	Bacteria	Firmicutes	Bacilli	Erysipelotrichales	Erysipelotrichaceae	Faecalibaculum	0.132781	0.0127175
ASV_4826	Bacteria	Patescibacteria	Saccharimonadia	Saccharimonadales	Saccharimonadaceae	Candidatus Saccharimonas	0.107478	0.0147411
ASV_408	Bacteria	Actinobacteriota	Actinobacteria	Bifidobacteriales	Bifidobacteriaceae	Bifidobacterium	0.0592086	0.0370921
ASV_1475	Bacteria	Firmicutes	Clostridia	Lachnospirales	Lachnospiraceae	Roseburia	0.0331138	2.31492e-08
ASV_357	Bacteria	Firmicutes	Bacilli	Erysipelotrichales	Erysipelotrichaceae	Dubosiella	0.00434677	3.97216e-06
tax_ID	domain	phylum	class	order	family	genus	marc2_male_T16_HFD_marc2_male_T16_ND.FC	marc2_male_T16_HFD_marc2_male_T16_ND.adjusted_p
ASV_40	Bacteria	Firmicutes	Clostridia	Lachnospirales	Lachnospiraceae	Blautia	6.63251	0.0102683
ASV_6039	Bacteria	Firmicutes	Clostridia	Lachnospirales	Lachnospiraceae	Marvinbryantia	0.0590027	0.0102683
tax_ID	domain	phylum	class	order	family	genus	marc2_female_T16_HFD_marc2_female_T16_ND.FC	marc2_female_T16_HFD_marc2_female_T16_ND.adjusted_p
ASV_1475	Bacteria	Firmicutes	Clostridia	Lachnospirales	Lachnospiraceae	Roseburia	0.110741	0.0075672
