# Supplementary material for: Sex- and mouse strain-related differences in body weight gain, composition of the gut microbiota, and levels of selected metabolites in response to a Western-style diet
Source: BMC Gastroenterol. 2026 Feb 4;26:158. doi: 10.1186/s12876-026-04647-2 (PMC12964887; doi:10.1186/s12876-026-04647-2)
Supplement: Supplementary file 5 — Supplementary Material 5. [file 12876_2026_4647_MOESM5_ESM.xlsx]

## Sheet: significant_HFD_T16
Supplementary Table 3: Correlations between bacterial taxa and amino acids (AAs) and short-chain fatty acids (SCFAs). Correlations were calculated based on normalized bacterial read counts per sample. Statistically significant results (p-values < 0.1) with strong intercorrelations (r > 0.6 or r < −0.6) are presented
sd	mean	bacteria_genus	mouse_type	sex	diet	Alanine	Glycine	Valine	Leucine	Isoleucine	Proline	Methionine	Phenyloalanine	Tyrosine	Formic	Acetic	Propanoic	Isobutyric	Butyric	Pentanoic	Hexanoic
0.0823795	0.288926	Blautia	B6	M	GAN	NA	NA	NA	NA	NA	NA	NA	NA	NA	NA	0.648485	NA	NA	NA	NA	NA
0.129016	0.194158	Blautia	MARC1	F	GAN	NA	NA	NA	NA	0.721212	NA	0.709091	0.806061	NA	NA	NA	NA	NA	0.745455	0.672727	NA
0.148813	0.164526	Blautia	MARC1	M	ND_GAN	0.714286	NA	0.714286	0.666667	0.738095	NA	0.642857	NA	NA	NA	NA	NA	NA	NA	NA	NA
0.12928	0.153611	Blautia	MARC1	M	GAN	0.672727	0.648485	0.733333	0.757576	0.721212	NA	0.624242	NA	NA	NA	NA	NA	NA	NA	NA	NA
0.0760111	0.103507	Akkermansia	MARC2	F	WD	NA	NA	NA	NA	NA	NA	NA	NA	-0.75	-0.75	-0.857143	-0.821429	-0.75	-0.821429	NA	-0.75
0.0787761	0.0907709	Blautia	MARC2	F	GAN	NA	NA	0.616667	NA	NA	NA	NA	0.733333	NA	NA	NA	NA	NA	NA	NA	NA
0.0574675	0.0905852	Blautia	B6	M	ND_GAN	NA	NA	NA	NA	0.866667	NA	NA	NA	NA	NA	NA	NA	NA	NA	NA	NA
0.0452491	0.0810656	Blautia	MARC2	F	WD	NA	NA	NA	NA	0.785714	NA	0.75	NA	0.714286	0.714286	0.892857	0.857143	0.785714	0.928571	0.714286	0.714286
0.0556773	0.0789815	Blautia	MARC1	F	WD	-0.761905	-0.666667	-0.666667	-0.666667	-0.666667	NA	NA	NA	NA	NA	NA	NA	NA	NA	NA	NA
0.0596223	0.0733143	Bifidobacterium	MARC1	M	ND_WD	NA	NA	NA	NA	NA	NA	NA	NA	NA	NA	NA	0.761905	NA	0.761905	NA	NA
0.0315352	0.0695896	Alistipes	B6	F	WD	NA	NA	NA	NA	NA	NA	NA	NA	NA	0.75	NA	NA	NA	NA	NA	0.714286
0.0562461	0.0683492	Akkermansia	MARC1	F	ND_WD	-0.761905	NA	NA	NA	NA	NA	NA	NA	NA	NA	NA	NA	NA	NA	NA	NA
0.0161205	0.0574673	Alistipes	MARC1	F	WD	NA	NA	NA	NA	NA	NA	0.666667	0.666667	NA	NA	NA	NA	NA	NA	NA	NA
0.036625	0.0570561	Alloprevotella	MARC2	F	WD	NA	NA	NA	NA	NA	NA	NA	NA	NA	NA	NA	-0.714286	NA	NA	NA	NA
0.030377	0.0570078	Alistipes	MARC1	F	ND_WD	NA	NA	NA	NA	NA	NA	NA	NA	NA	0.761905	NA	NA	NA	NA	NA	NA
0.0653771	0.0543842	Alloprevotella	MARC1	F	WD	0.738095	NA	NA	NA	NA	NA	NA	NA	NA	NA	NA	NA	NA	NA	NA	NA
0.0399204	0.0538414	Bifidobacterium	MARC2	F	ND_WD	0.964286	0.75	NA	NA	NA	NA	NA	NA	NA	NA	NA	NA	NA	0.75	NA	NA
0.0701878	0.0521627	Bifidobacterium	MARC2	M	WD	NA	NA	NA	NA	0.636364	NA	0.624242	NA	0.660606	NA	NA	NA	NA	NA	NA	NA
0.0235063	0.0485603	Alistipes	B6	F	GAN	NA	NA	NA	NA	NA	NA	-0.733333	NA	-0.733333	-0.733333	NA	NA	-0.624242	-0.684848	-0.721212	-0.733333
0.0363754	0.0443918	Alistipes	MARC2	F	WD	-0.892857	-0.821429	-0.75	-0.857143	NA	NA	NA	NA	NA	NA	NA	NA	NA	NA	NA	NA
0.0214253	0.0401234	Alistipes	MARC1	M	GAN	NA	NA	NA	NA	-0.624242	-0.660606	-0.660606	NA	-0.672727	NA	NA	NA	-0.684848	NA	-0.624242	NA
0.021074	0.0401088	Alistipes	B6	F	ND_WD	NA	0.714286	0.666667	NA	0.666667	NA	NA	NA	NA	NA	NA	NA	NA	NA	NA	NA
0.0268592	0.0400008	Enterorhabdus	MARC1	M	GAN	-0.684848	-0.745455	-0.624242	-0.684848	NA	NA	NA	NA	NA	NA	NA	NA	NA	NA	NA	NA
0.0345397	0.0397882	Alistipes	B6	F	ND_GAN	NA	0.806061	NA	NA	NA	0.793939	0.806061	0.806061	0.745455	0.806061	NA	NA	0.818182	0.818182	0.806061	0.745455
0.0180201	0.0397337	Alistipes	MARC1	M	ND_GAN	-0.666667	NA	-0.666667	NA	-0.738095	NA	NA	NA	NA	NA	NA	NA	NA	NA	NA	NA
0.0421449	0.0396387	Alloprevotella	B6	F	GAN	NA	NA	NA	NA	NA	NA	-0.672727	NA	-0.672727	-0.672727	NA	NA	NA	NA	-0.672727	-0.672727
0.0174766	0.0372871	Alloprevotella	MARC2	M	ND_WD	-0.633333	NA	NA	NA	NA	NA	NA	NA	NA	NA	NA	NA	NA	-0.633333	-0.833333	NA
0.0172872	0.0333576	Alloprevotella	MARC2	F	ND_GAN	NA	NA	NA	NA	NA	NA	NA	NA	NA	NA	NA	-0.733333	NA	-0.745455	NA	NA
0.0485418	0.0327299	Akkermansia	MARC1	F	ND_GAN	NA	-0.732413	-0.6972	-0.788752	-0.676073	-0.669031	-0.690158	-0.72537	-0.640861	NA	NA	NA	-0.669031	-0.612691	-0.647903	-0.605649
0.0466122	0.0304839	Akkermansia	MARC2	M	GAN	NA	0.607906	0.693012	0.620064	NA	NA	NA	NA	NA	NA	NA	NA	NA	NA	NA	NA
0.0227417	0.0302843	Faecalibaculum	MARC1	M	ND_WD	NA	NA	NA	NA	NA	NA	NA	NA	NA	NA	0.714286	0.833333	NA	0.833333	0.833333	NA
0.0715469	0.0302073	Akkermansia	B6	F	WD	-0.882919	-0.882919	-0.882919	-0.882919	-0.702731	NA	NA	-0.792825	NA	NA	NA	NA	NA	NA	NA	NA
0.0165552	0.0300424	Enterorhabdus	B6	M	GAN	NA	NA	NA	NA	NA	NA	NA	NA	NA	NA	NA	NA	NA	0.709091	NA	NA
0.0576873	0.0291125	Blautia	B6	M	ND_WD	NA	NA	NA	NA	NA	NA	NA	NA	-0.636364	NA	NA	NA	NA	NA	-0.622378	NA
0.0230701	0.0285969	Roseburia	MARC1	F	ND_WD	0.666667	NA	NA	NA	NA	NA	NA	NA	NA	NA	NA	NA	NA	0.642857	NA	NA
0.0142542	0.0284506	Enterorhabdus	B6	F	ND_GAN	NA	NA	NA	NA	NA	NA	NA	NA	NA	NA	NA	-0.672727	NA	NA	NA	NA
0.0110259	0.0279039	Oscillibacter	MARC2	M	ND_GAN	NA	NA	NA	NA	NA	NA	NA	NA	NA	NA	NA	0.636364	NA	NA	NA	NA
0.0229148	0.0277077	Ileibacterium	MARC2	F	ND_GAN	0.733333	0.806061	0.624242	0.672727	NA	0.612121	NA	0.624242	0.612121	NA	NA	NA	0.660606	NA	0.721212	0.612121
0.0511232	0.0273083	Lactobacillus	B6	F	ND_GAN	0.636364	NA	0.769697	0.69697	0.769697	NA	NA	NA	NA	NA	NA	NA	NA	0.636364	NA	NA
0.018037	0.0268221	Enterorhabdus	MARC2	M	ND_GAN	NA	0.69697	NA	0.624242	NA	NA	NA	NA	NA	NA	-0.612121	NA	NA	NA	NA	NA
0.0126976	0.0265359	Colidextribacter	MARC1	M	WD	NA	NA	NA	NA	NA	NA	NA	NA	NA	NA	0.761905	NA	NA	NA	NA	NA
0.0160522	0.0264853	Oscillibacter	MARC1	M	ND_GAN	NA	NA	NA	NA	NA	NA	NA	NA	NA	NA	-0.666667	NA	NA	NA	NA	NA
0.0161094	0.0256596	Alloprevotella	B6	F	ND_WD	NA	0.642857	NA	NA	NA	NA	0.666667	0.785714	NA	NA	NA	NA	NA	NA	NA	NA
0.0130436	0.0248731	Colidextribacter	B6	F	ND_WD	NA	NA	NA	NA	0.642857	0.833333	0.761905	0.809524	0.761905	0.761905	NA	NA	NA	NA	NA	0.761905
0.0194775	0.0247662	Alloprevotella	MARC1	M	ND_WD	NA	NA	NA	NA	NA	NA	0.690476	NA	0.833333	0.904762	NA	0.666667	NA	NA	0.952381	0.880952
0.0103813	0.0246419	Colidextribacter	B6	F	GAN	-0.672727	NA	NA	-0.612121	NA	NA	0.660606	NA	0.660606	0.660606	NA	NA	NA	0.612121	NA	0.660606
0.00865118	0.0245512	Bacteroides	B6	F	GAN	NA	NA	NA	NA	NA	NA	NA	NA	NA	NA	0.648485	NA	NA	-0.648485	NA	NA
0.020194	0.0239065	Lactobacillus	MARC2	F	WD	NA	NA	NA	NA	NA	NA	-0.714286	NA	NA	NA	NA	NA	NA	NA	-0.821429	NA
0.0349425	0.023811	Ileibacterium	MARC2	F	ND_WD	0.75	NA	NA	NA	NA	NA	NA	NA	NA	NA	NA	NA	NA	NA	NA	NA
0.0355254	0.023003	Akkermansia	MARC1	M	ND_GAN	NA	NA	NA	NA	NA	NA	NA	NA	NA	NA	0.627376	0.627376	NA	NA	NA	NA
0.0135514	0.0225842	Oscillibacter	MARC2	F	ND_GAN	-0.672727	NA	NA	NA	NA	NA	NA	NA	NA	NA	NA	NA	NA	NA	NA	NA
0.0196634	0.0212105	Bacteroides	B6	F	WD	NA	NA	NA	NA	NA	0.892857	0.964286	NA	NA	0.928571	NA	NA	NA	NA	0.964286	0.964286
0.0221818	0.0212007	Faecalibaculum	MARC2	M	WD	NA	NA	NA	NA	NA	NA	0.612121	0.612121	NA	NA	NA	NA	NA	NA	NA	NA
0.00625707	0.0207517	Alistipes	MARC2	F	ND_GAN	NA	NA	NA	NA	NA	NA	NA	NA	NA	NA	NA	NA	-0.612121	NA	NA	NA
0.0195973	0.0206148	Enterorhabdus	B6	F	GAN	0.648485	NA	0.660606	0.793939	NA	NA	NA	NA	NA	NA	NA	NA	NA	NA	NA	NA
0.00641289	0.0200851	Oscillibacter	MARC1	M	WD	NA	NA	NA	NA	NA	NA	NA	NA	NA	NA	NA	0.642857	NA	NA	NA	NA
0.0211356	0.0199718	Faecalibaculum	MARC1	M	GAN	-0.759882	NA	NA	-0.650459	NA	NA	NA	NA	NA	NA	NA	NA	NA	-0.613985	NA	NA
0.0137939	0.0197772	Oscillibacter	MARC2	F	WD	NA	0.714286	NA	NA	NA	NA	NA	NA	NA	NA	NA	NA	NA	NA	NA	NA
0.0321517	0.0196824	Akkermansia	B6	F	GAN	0.846926	NA	0.704694	0.743484	NA	NA	-0.614183	NA	-0.614183	-0.614183	NA	NA	NA	NA	NA	-0.614183
0.0130335	0.0194432	Alloprevotella	B6	M	ND_GAN	NA	NA	NA	NA	NA	NA	NA	NA	NA	NA	0.75	NA	NA	NA	NA	NA
0.00766371	0.0192002	Colidextribacter	MARC2	F	ND_WD	-0.75	NA	NA	NA	NA	NA	NA	NA	NA	NA	NA	NA	NA	NA	NA	NA
0.0161546	0.0191926	Alloprevotella	MARC2	M	WD	NA	NA	NA	NA	NA	NA	NA	NA	NA	NA	NA	0.636364	NA	NA	NA	NA
0.03266	0.0189918	Roseburia	MARC2	M	WD	NA	NA	NA	NA	NA	NA	NA	NA	NA	NA	NA	NA	NA	NA	-0.612121	NA
0.0141572	0.018874	Oscillibacter	B6	F	ND_WD	NA	NA	NA	NA	NA	0.642857	NA	NA	NA	NA	NA	NA	NA	NA	NA	NA
0.0152502	0.0184345	Coriobacteriaceae UCG-002	MARC2	F	ND_GAN	0.709091	NA	NA	NA	NA	NA	NA	NA	NA	NA	0.684848	0.672727	NA	NA	NA	NA
0.0308948	0.0183277	Enterorhabdus	MARC1	M	ND_WD	-0.761905	-0.761905	NA	-0.714286	NA	-0.928571	-0.904762	-0.785714	NA	NA	NA	NA	NA	-0.714286	-0.714286	NA
0.0109168	0.0178717	Oscillibacter	MARC1	M	ND_WD	NA	NA	NA	NA	NA	0.714286	0.690476	0.880952	NA	NA	NA	NA	NA	NA	NA	NA
0.00998938	0.0175152	Alistipes	B6	M	GAN	NA	NA	NA	NA	NA	NA	NA	NA	NA	NA	-0.660606	NA	NA	NA	NA	NA
0.0115924	0.0173824	Enterorhabdus	B6	M	ND_GAN	NA	NA	-0.616667	NA	NA	NA	NA	NA	NA	NA	NA	NA	NA	NA	NA	NA
0.0119195	0.0161116	Roseburia	MARC1	M	ND_WD	NA	NA	NA	NA	NA	NA	NA	NA	NA	NA	NA	NA	-0.642857	NA	NA	NA
0.0112048	0.0158867	Oscillibacter	B6	F	WD	NA	NA	NA	NA	-0.857143	-0.857143	-0.857143	NA	NA	-0.821429	NA	NA	NA	NA	-0.892857	-0.785714
0.0128799	0.0157783	Bacteroides	B6	M	GAN	NA	NA	NA	NA	NA	NA	NA	NA	NA	NA	-0.624242	NA	NA	NA	NA	NA
0.00630491	0.0157074	Oscillibacter	MARC1	M	GAN	NA	NA	NA	NA	NA	NA	NA	NA	NA	NA	NA	NA	NA	NA	0.648485	NA
0.00749179	0.0156915	Colidextribacter	B6	F	WD	NA	NA	NA	NA	-0.857143	-0.785714	-0.821429	NA	NA	-0.75	NA	NA	NA	NA	-0.857143	NA
0.00962044	0.0156862	Faecalibaculum	MARC2	F	ND_GAN	NA	NA	NA	NA	NA	NA	NA	NA	NA	NA	-0.709091	NA	NA	NA	NA	NA
0.0212224	0.0151344	Dubosiella	MARC1	M	ND_GAN	NA	NA	NA	NA	NA	NA	NA	NA	NA	NA	0.707528	NA	NA	NA	NA	NA
0.0108173	0.0151239	Parabacteroides	B6	M	GAN	NA	NA	NA	NA	NA	NA	NA	NA	NA	NA	-0.612121	NA	NA	NA	NA	NA
0.0204954	0.0151192	Dubosiella	MARC1	M	GAN	-0.721212	NA	-0.69697	-0.721212	-0.733333	NA	NA	NA	NA	NA	NA	NA	NA	NA	NA	NA
0.00990355	0.0150885	Bilophila	B6	F	WD	NA	NA	NA	NA	NA	NA	NA	NA	NA	NA	NA	NA	NA	-0.75	-0.75	NA
0.0173876	0.0145431	Lactobacillus	MARC1	F	GAN	NA	NA	NA	NA	NA	0.636364	NA	NA	NA	NA	NA	NA	NA	NA	NA	NA
0.00944756	0.0145059	Colidextribacter	MARC2	M	ND_WD	NA	NA	NA	NA	NA	NA	NA	NA	NA	NA	NA	NA	NA	NA	-0.7	NA
0.00960072	0.0143175	Bilophila	MARC2	M	WD	NA	NA	NA	NA	NA	NA	NA	NA	NA	NA	NA	NA	NA	NA	0.769697	NA
0.00826916	0.0143087	Bilophila	B6	F	GAN	-0.672727	NA	-0.648485	-0.733333	NA	NA	NA	NA	NA	NA	NA	NA	NA	NA	NA	NA
0.0081287	0.0140247	Alloprevotella	B6	F	WD	-0.928571	-0.892857	-0.892857	-0.892857	-0.714286	NA	NA	NA	NA	NA	NA	NA	NA	NA	NA	NA
0.00999307	0.0138821	Bilophila	B6	M	ND_WD	NA	NA	NA	NA	NA	NA	NA	NA	-0.678322	NA	NA	NA	NA	NA	NA	NA
0.0150836	0.0133707	Ileibacterium	MARC2	M	ND_GAN	NA	NA	NA	NA	NA	-0.648485	-0.636364	NA	-0.636364	-0.660606	NA	NA	-0.69697	NA	NA	NA
0.00889416	0.013212	Colidextribacter	MARC2	F	ND_GAN	-0.660606	NA	NA	NA	NA	NA	NA	NA	NA	NA	NA	NA	NA	NA	NA	NA
0.0106801	0.0131774	Faecalibaculum	B6	M	ND_GAN	NA	NA	NA	NA	NA	NA	NA	NA	NA	NA	0.633333	NA	NA	NA	NA	NA
0.0362241	0.0126489	Akkermansia	B6	M	ND_WD	NA	NA	NA	NA	NA	NA	NA	NA	NA	0.95715	NA	NA	NA	NA	NA	0.783123
0.021949	0.0124559	Akkermansia	MARC1	M	ND_WD	0.646718	0.646718	NA	NA	NA	NA	NA	NA	NA	NA	NA	0.766481	NA	0.874267	NA	NA
0.00831775	0.0123049	Colidextribacter	MARC1	F	ND_WD	NA	-0.761905	NA	NA	NA	-0.642857	-0.642857	-0.642857	NA	NA	NA	NA	NA	NA	-0.666667	NA
0.00963	0.0122817	Enterorhabdus	MARC1	F	WD	-0.833333	NA	NA	NA	NA	NA	NA	NA	NA	NA	NA	NA	NA	NA	NA	NA
0.00663179	0.0121367	Colidextribacter	B6	M	GAN	NA	NA	NA	NA	NA	NA	NA	NA	NA	NA	NA	-0.624242	NA	NA	NA	NA
0.00759168	0.0118467	Colidextribacter	MARC2	M	WD	NA	NA	NA	NA	NA	NA	NA	NA	NA	NA	0.660606	NA	0.660606	NA	0.69697	NA
0.00547411	0.0117365	Enterorhabdus	MARC2	M	WD	NA	NA	NA	NA	NA	NA	NA	NA	NA	0.830303	NA	NA	NA	NA	NA	0.684848
0.00951904	0.0117253	Muribaculum	MARC1	M	ND_WD	0.714286	0.714286	NA	NA	NA	NA	0.809524	NA	NA	NA	NA	0.690476	NA	0.738095	0.690476	NA
0.0172577	0.0116691	Akkermansia	MARC1	M	GAN	NA	-0.730554	-0.743484	-0.704694	-0.730554	-0.678834	-0.808135	-0.846926	-0.652973	NA	NA	NA	NA	NA	-0.627113	-0.640043
0.0103262	0.01165	Parabacteroides	MARC2	M	GAN	NA	NA	0.636364	0.721212	NA	NA	NA	NA	NA	NA	NA	NA	NA	NA	NA	NA
0.00791312	0.0113575	Bacteroides	MARC1	F	ND_WD	NA	NA	NA	NA	NA	NA	NA	0.738095	0.642857	0.809524	NA	NA	NA	NA	0.785714	0.642857
0.00871063	0.0112597	Colidextribacter	MARC1	M	ND_WD	NA	NA	NA	NA	NA	0.642857	0.833333	0.690476	0.690476	0.690476	NA	NA	NA	NA	0.690476	0.666667
0.00672703	0.010852	Bilophila	MARC1	M	ND_GAN	NA	NA	NA	NA	NA	NA	NA	NA	NA	NA	-0.714286	NA	NA	NA	NA	NA
0.00853002	0.0107812	Desulfovibrio	MARC2	F	WD	0.75	NA	NA	NA	NA	NA	NA	NA	NA	NA	NA	NA	NA	NA	NA	NA
0.00526745	0.0106611	Bacteroides	B6	M	WD	NA	NA	NA	NA	NA	NA	NA	NA	NA	NA	NA	NA	NA	NA	0.761905	NA
0.00823142	0.0105919	Roseburia	B6	M	ND_GAN	NA	NA	0.783333	NA	NA	NA	NA	NA	NA	NA	NA	0.7	NA	NA	NA	NA
0.00228183	0.0104286	Colidextribacter	MARC1	M	GAN	NA	NA	NA	NA	NA	NA	0.660606	NA	NA	NA	NA	NA	0.648485	NA	0.757576	NA
0.00686183	0.0103761	Bacteroides	MARC1	M	WD	NA	NA	NA	NA	NA	NA	NA	NA	NA	NA	0.690476	NA	NA	NA	NA	NA
0.00696331	0.010294	Romboutsia	MARC2	M	GAN	NA	NA	NA	NA	NA	NA	NA	NA	-0.624242	NA	NA	NA	NA	-0.733333	-0.624242	-0.684848
0.00679255	0.0102374	Bilophila	MARC2	M	ND_WD	NA	NA	NA	NA	NA	-0.616667	NA	NA	-0.616667	NA	NA	NA	NA	NA	NA	NA
0.00533658	0.0101743	Parabacteroides	B6	F	WD	NA	NA	NA	NA	NA	NA	NA	NA	NA	0.714286	NA	NA	NA	NA	NA	NA
0.0102655	0.00994256	Roseburia	B6	M	ND_WD	NA	-0.874126	-0.622378	-0.692308	NA	NA	-0.629371	-0.671329	NA	NA	NA	NA	NA	NA	NA	-0.622378
0.00761196	0.00966727	Enterorhabdus	MARC2	F	WD	NA	NA	NA	NA	NA	0.714286	NA	0.714286	NA	0.75	0.928571	0.892857	0.785714	0.75	NA	NA
0.0243971	0.00966283	Dubosiella	MARC1	M	ND_WD	NA	NA	-0.714286	NA	-0.666667	NA	NA	NA	NA	NA	NA	NA	0.761905	NA	NA	NA
0.0102504	0.00964516	Coriobacteriaceae UCG-002	MARC1	M	ND_WD	0.853913	0.853913	0.707528	0.805118	0.756323	NA	NA	NA	NA	NA	NA	NA	NA	NA	NA	NA
0.00547102	0.00953095	Colidextribacter	B6	F	ND_GAN	NA	NA	0.69697	0.709091	0.69697	NA	NA	NA	NA	NA	NA	NA	NA	NA	NA	NA
0.0127178	0.00949878	Akkermansia	MARC2	F	ND_GAN	-0.625305	NA	NA	NA	NA	NA	NA	NA	NA	NA	NA	NA	NA	NA	NA	NA
0.0111404	0.00944865	Lactobacillus	MARC2	M	WD	NA	NA	NA	NA	0.612121	NA	0.648485	0.684848	NA	NA	NA	NA	NA	NA	NA	NA
0.00656981	0.00921954	Bilophila	B6	M	GAN	NA	NA	NA	-0.757576	NA	NA	NA	NA	NA	NA	NA	NA	NA	-0.69697	NA	NA
0.00791276	0.00914179	Bacteroides	B6	F	ND_GAN	NA	NA	NA	NA	NA	NA	NA	NA	0.612121	NA	NA	NA	NA	NA	NA	NA
0.0069997	0.0091104	Parabacteroides	MARC2	F	ND_WD	0.857143	NA	NA	NA	NA	NA	NA	NA	NA	NA	NA	NA	NA	NA	NA	NA
0.00605761	0.008997	Enterorhabdus	B6	M	WD	NA	NA	-0.738095	-0.738095	-0.642857	-0.761905	-0.761905	-0.738095	-0.738095	-0.738095	NA	NA	NA	NA	NA	-0.738095
0.00559093	0.00898105	A2	MARC1	F	ND_WD	NA	NA	NA	NA	NA	NA	NA	NA	NA	NA	NA	NA	NA	0.738095	NA	NA
0.016693	0.00892296	Coriobacteriaceae UCG-002	MARC2	M	ND_GAN	0.648485	NA	NA	NA	NA	-0.709091	-0.648485	NA	-0.648485	-0.624242	NA	NA	-0.624242	NA	NA	NA
0.00935045	0.00885279	Bilophila	MARC2	F	ND_GAN	-0.733333	NA	NA	NA	NA	NA	NA	NA	NA	NA	NA	NA	NA	NA	NA	NA
0.0054025	0.0088524	Parabacteroides	B6	F	GAN	-0.660606	NA	-0.684848	-0.709091	NA	NA	NA	NA	NA	NA	NA	NA	NA	NA	NA	NA
0.00927221	0.00884728	Parabacteroides	MARC2	F	WD	-0.892857	-0.821429	-0.75	-0.857143	NA	NA	NA	NA	NA	NA	NA	NA	NA	NA	NA	NA
0.00576952	0.00881529	Bilophila	MARC1	M	GAN	0.709091	0.757576	0.69697	0.793939	0.684848	0.636364	0.842424	0.745455	0.648485	NA	NA	0.612121	0.648485	0.818182	0.793939	NA
0.0130583	0.00876825	A2	B6	F	GAN	NA	NA	NA	NA	NA	NA	0.624242	NA	0.624242	0.624242	NA	NA	NA	NA	NA	0.624242
0.00510447	0.00862414	Lactobacillus	MARC2	F	ND_WD	NA	NA	NA	NA	NA	NA	NA	NA	NA	NA	0.75	0.857143	0.75	0.75	NA	NA
0.0058231	0.00859633	Colidextribacter	B6	M	ND_GAN	NA	NA	NA	NA	NA	NA	0.666667	NA	0.666667	0.666667	NA	NA	NA	NA	0.633333	0.666667
0.00910143	0.00851086	Blautia	B6	F	ND_WD	0.690476	NA	NA	0.714286	NA	NA	NA	NA	NA	NA	NA	NA	NA	NA	0.904762	NA
0.00833117	0.00836573	Mucispirillum	B6	F	GAN	NA	NA	0.612121	NA	0.636364	NA	NA	NA	NA	NA	NA	0.684848	NA	NA	NA	NA
0.0169019	0.00816623	A2	MARC1	M	ND_GAN	NA	NA	NA	NA	NA	NA	-0.642857	NA	NA	NA	NA	NA	NA	NA	NA	NA
0.00594691	0.00771281	A2	MARC1	F	WD	NA	NA	NA	NA	NA	NA	NA	NA	-0.642857	NA	NA	NA	NA	NA	-0.666667	-0.666667
0.00970577	0.00760892	Faecalibaculum	MARC1	M	ND_GAN	NA	NA	NA	-0.642857	-0.642857	NA	-0.785714	-0.738095	NA	NA	NA	NA	NA	NA	NA	NA
0.0104194	0.00760795	Muribaculum	B6	F	WD	-0.857143	-0.892857	-0.892857	-0.892857	-0.714286	NA	NA	-0.928571	NA	NA	NA	NA	NA	NA	NA	NA
0.00432006	0.00746547	Muribaculum	MARC2	F	WD	NA	NA	NA	NA	NA	-0.75	-0.714286	-0.75	NA	-0.714286	-0.964286	-0.928571	-0.821429	-0.857143	NA	NA
0.00903918	0.0074103	Parabacteroides	B6	M	ND_WD	0.748252	NA	NA	NA	NA	NA	NA	NA	NA	NA	NA	NA	NA	NA	NA	NA
0.0059416	0.00704509	Muribaculum	B6	M	ND_WD	NA	NA	NA	NA	NA	NA	NA	NA	NA	0.713287	NA	NA	NA	NA	NA	NA
0.0102962	0.00687222	Faecalibaculum	MARC1	F	ND_GAN	-0.664336	-0.86014	-0.79021	-0.881119	-0.783217	-0.762238	-0.811189	-0.902098	-0.713287	-0.65035	NA	NA	-0.79021	-0.72028	-0.783217	-0.671329
0.00581716	0.00682726	Desulfovibrio	MARC2	M	ND_GAN	NA	-0.684848	-0.684848	-0.624242	NA	NA	NA	NA	NA	NA	NA	NA	NA	NA	NA	NA
0.0117925	0.00681843	Faecalibaculum	MARC1	F	ND_WD	NA	-0.714286	NA	NA	NA	NA	NA	-0.690476	NA	-0.738095	NA	NA	NA	NA	-0.809524	NA
0.00512294	0.00680184	Bacteroides	B6	M	ND_GAN	NA	0.616667	NA	NA	NA	0.766667	0.816667	0.666667	0.816667	0.816667	NA	NA	0.75	0.8	0.833333	0.816667
0.00670057	0.00678467	Roseburia	MARC2	F	GAN	NA	NA	NA	NA	NA	NA	NA	0.65	NA	NA	NA	NA	NA	NA	NA	NA
0.00204438	0.00673198	A2	B6	F	ND_WD	-0.97619	NA	NA	-0.785714	NA	0.642857	NA	NA	NA	NA	-0.880952	-0.880952	-0.857143	-0.833333	-0.761905	NA
0.00917005	0.00666282	Coriobacteriaceae UCG-002	MARC2	F	ND_WD	0.741249	NA	NA	NA	NA	NA	NA	NA	NA	NA	NA	NA	NA	NA	NA	NA
0.00638502	0.00666069	Desulfovibrio	MARC1	M	ND_GAN	-0.809524	-0.738095	-0.809524	-0.880952	-0.714286	NA	-0.880952	-0.833333	-0.690476	NA	NA	NA	NA	-0.690476	NA	NA
0.00605034	0.00652771	Parabacteroides	MARC1	F	GAN	NA	0.612121	NA	NA	NA	0.624242	0.624242	0.733333	NA	NA	NA	NA	NA	0.806061	0.612121	NA
0.00318642	0.00645339	Tuzzerella	B6	F	GAN	NA	0.69697	NA	NA	NA	0.636364	NA	NA	NA	NA	NA	NA	NA	NA	NA	NA
0.00300114	0.00637355	Muribaculum	MARC2	M	ND_WD	0.616667	0.683333	NA	NA	NA	NA	0.7	0.7	NA	NA	NA	NA	NA	0.733333	NA	NA
0.00506393	0.00623866	Enterorhabdus	MARC1	M	WD	NA	NA	NA	NA	NA	NA	NA	NA	NA	NA	NA	NA	NA	NA	-0.738095	NA
0.00811536	0.00612609	Lactobacillus	MARC2	F	GAN	-0.766667	NA	NA	NA	NA	0.666667	NA	NA	0.666667	0.666667	NA	0.633333	NA	NA	0.683333	0.666667
0.00620104	0.00592812	Enterorhabdus	B6	F	ND_WD	NA	-0.833333	-0.809524	NA	-0.833333	NA	-0.714286	-0.857143	NA	NA	NA	NA	NA	NA	NA	NA
0.00328074	0.00579587	Muribaculum	MARC2	F	ND_GAN	NA	NA	NA	NA	NA	NA	NA	NA	NA	NA	NA	-0.672727	NA	NA	NA	NA
0.00447215	0.00566761	Parabacteroides	MARC2	M	ND_WD	0.633333	0.65	NA	NA	NA	NA	NA	NA	NA	NA	NA	NA	NA	NA	NA	NA
0.00369206	0.00559063	Muribaculum	MARC1	F	WD	0.642857	NA	NA	NA	NA	NA	NA	NA	NA	NA	NA	NA	NA	NA	NA	NA
0.0035592	0.00557945	Tuzzerella	B6	F	WD	NA	NA	NA	NA	-0.821429	-0.75	-0.75	NA	NA	-0.714286	NA	NA	NA	NA	-0.821429	NA
0.0112364	0.00557673	Roseburia	MARC1	M	GAN	NA	-0.636364	NA	NA	NA	-0.818182	-0.69697	-0.745455	-0.781818	-0.721212	NA	NA	NA	NA	NA	-0.745455
0.00417001	0.00546059	Faecalibaculum	B6	F	ND_WD	NA	-0.785714	-0.761905	-0.738095	-0.642857	NA	NA	NA	NA	NA	-0.642857	-0.642857	NA	-0.714286	-0.690476	NA
0.0137539	0.00543196	Dubosiella	MARC2	M	GAN	NA	0.627113	0.691764	0.678834	NA	NA	NA	NA	NA	NA	NA	0.627113	NA	NA	NA	NA
0.00802637	0.00543008	Parabacteroides	B6	M	ND_GAN	NA	NA	NA	NA	NA	NA	NA	NA	NA	NA	NA	-0.75	NA	NA	NA	NA
0.0113769	0.00539214	Dubosiella	MARC2	F	GAN	NA	-0.811723	NA	NA	NA	-0.702935	-0.711303	-0.610884	NA	NA	NA	NA	-0.702935	-0.736408	NA	NA
0.008	0.00527055	Coriobacteriaceae UCG-002	B6	M	ND_GAN	NA	0.613891	NA	NA	NA	0.683202	0.752512	0.613891	0.752512	0.752512	NA	NA	0.703005	0.821822	0.772315	0.752512
0.00600818	0.0052559	Mucispirillum	MARC1	M	ND_WD	NA	NA	NA	NA	NA	NA	NA	NA	NA	NA	-0.690476	-0.714286	NA	-0.761905	NA	NA
0.00750944	0.00509744	Bilophila	MARC1	F	ND_GAN	NA	NA	NA	0.636364	NA	NA	NA	NA	NA	NA	NA	NA	NA	NA	NA	NA
0.00431993	0.00495115	[Eubacterium] fissicatena group	MARC2	M	GAN	NA	NA	0.624242	NA	NA	NA	NA	NA	NA	NA	NA	NA	NA	NA	NA	NA
0.0031585	0.00488295	Tuzzerella	MARC1	M	GAN	NA	NA	NA	NA	NA	NA	NA	NA	NA	NA	NA	NA	0.69697	NA	0.684848	NA
0.00553475	0.00469162	A2	MARC1	F	GAN	NA	NA	NA	NA	NA	NA	NA	NA	NA	NA	NA	NA	NA	-0.612121	NA	NA
0.00149988	0.00466854	Bacteroides	MARC2	F	ND_WD	NA	NA	NA	NA	NA	-0.714286	-0.714286	NA	-0.714286	-0.714286	NA	NA	NA	0.75	NA	-0.821429
0.00317302	0.00463955	Dubosiella	B6	M	ND_GAN	0.666667	NA	NA	NA	NA	NA	NA	NA	NA	NA	0.65	NA	NA	NA	NA	NA
0.00511513	0.00463702	Muribaculum	MARC2	M	WD	NA	NA	NA	NA	NA	NA	NA	NA	NA	NA	NA	0.806061	0.745455	NA	0.69697	NA
0.00498434	0.00455598	Ileibacterium	B6	M	ND_GAN	NA	NA	NA	NA	NA	NA	NA	NA	NA	NA	0.609272	NA	NA	NA	NA	NA
0.00363103	0.00439504	Bacteroides	B6	F	ND_WD	NA	0.666667	NA	NA	NA	NA	NA	NA	NA	NA	NA	NA	NA	NA	NA	NA
0.007742	0.00438687	A2	MARC2	F	GAN	NA	NA	NA	NA	NA	NA	NA	NA	NA	NA	NA	-0.75	NA	NA	NA	NA
0.00842917	0.00428908	Parasutterella	MARC2	M	GAN	0.745455	NA	0.781818	0.757576	NA	NA	NA	NA	NA	NA	NA	NA	NA	NA	NA	NA
0.00283411	0.00417515	Muribaculum	B6	M	ND_GAN	NA	0.816667	NA	NA	NA	0.816667	0.766667	0.766667	0.766667	0.766667	0.716667	NA	0.816667	0.683333	0.733333	0.766667
0.00857512	0.00410381	Dubosiella	MARC1	F	GAN	NA	NA	NA	NA	-0.650318	NA	NA	-0.650318	NA	NA	NA	NA	NA	-0.762873	NA	NA
0.00338141	0.00405292	GCA-900066575	B6	F	ND_GAN	NA	NA	0.709091	0.672727	0.709091	NA	NA	NA	NA	NA	NA	NA	NA	NA	NA	NA
0.00493799	0.00402158	Muribaculum	B6	F	GAN	-0.793939	NA	-0.793939	-0.806061	-0.745455	NA	NA	NA	NA	NA	NA	NA	NA	NA	NA	NA
0.00289499	0.00399923	Bilophila	B6	M	ND_GAN	NA	NA	0.75	0.633333	NA	NA	NA	NA	NA	NA	NA	NA	NA	NA	NA	NA
0.00117058	0.00390599	Tuzzerella	MARC2	F	WD	0.714286	0.821429	NA	NA	NA	NA	NA	NA	NA	NA	NA	NA	NA	NA	NA	NA
0.0058629	0.00387214	Bifidobacterium	MARC1	M	GAN	-0.737412	-0.846658	-0.833002	-0.833002	-0.792035	-0.648649	-0.846658	-0.846658	-0.621338	NA	NA	NA	NA	-0.703272	-0.696445	NA
0.00174418	0.00381761	Muribaculum	MARC1	M	ND_GAN	NA	-0.690476	NA	-0.690476	NA	NA	-0.714286	-0.738095	-0.642857	NA	NA	NA	NA	-0.642857	NA	NA
0.00286643	0.00379138	Tuzzerella	MARC1	M	ND_WD	NA	NA	NA	NA	NA	NA	0.642857	0.690476	NA	NA	NA	NA	NA	NA	NA	NA
0.00186996	0.00377413	Desulfovibrio	B6	F	WD	NA	NA	NA	NA	-0.785714	-0.857143	-0.857143	-0.821429	NA	-0.785714	NA	NA	NA	NA	-0.714286	-0.714286
0.00561112	0.00376098	Coriobacteriaceae UCG-002	MARC2	M	ND_WD	NA	NA	NA	NA	NA	NA	NA	NA	NA	NA	NA	NA	NA	0.610884	NA	NA
0.00565645	0.00361923	Parasutterella	MARC2	F	ND_WD	0.928571	NA	NA	NA	NA	NA	NA	NA	NA	NA	NA	NA	NA	NA	NA	NA
0.00211095	0.00355595	Lachnoclostridium	B6	F	GAN	NA	NA	NA	NA	NA	0.636364	0.781818	0.636364	0.781818	0.781818	NA	NA	0.781818	0.818182	0.818182	0.781818
0.00240895	0.0035185	Lachnoclostridium	MARC1	M	ND_GAN	NA	NA	NA	NA	NA	NA	NA	NA	NA	NA	-0.809524	-0.666667	NA	NA	NA	NA
0.00299557	0.00337259	A2	MARC2	M	GAN	NA	-0.793939	-0.733333	-0.806061	-0.806061	-0.890909	-0.890909	-0.890909	-0.866667	-0.854545	NA	NA	-0.830303	-0.757576	-0.818182	-0.769697
0.00574489	0.00337086	Parvibacter	MARC2	F	ND_GAN	NA	NA	NA	NA	NA	NA	NA	NA	NA	NA	0.769697	NA	NA	NA	NA	NA
0.00497337	0.00328554	Roseburia	MARC1	F	GAN	NA	NA	NA	NA	NA	-0.890909	-0.757576	-0.806061	-0.769697	-0.830303	0.648485	NA	-0.818182	-0.660606	-0.818182	-0.733333
0.00329066	0.00327411	Desulfovibrio	B6	M	ND_GAN	NA	NA	0.65	NA	NA	NA	NA	NA	NA	NA	NA	NA	NA	NA	NA	NA
0.0039618	0.00322378	Lactobacillus	MARC1	M	ND_WD	NA	NA	NA	NA	NA	NA	NA	NA	NA	0.642857	NA	NA	NA	NA	NA	NA
0.00232669	0.0032024	Muribaculum	MARC1	F	GAN	NA	NA	NA	NA	NA	NA	NA	NA	NA	NA	NA	0.806061	NA	NA	NA	NA
0.00216866	0.00318982	Desulfovibrio	MARC2	F	ND_GAN	-0.818182	-0.672727	NA	NA	NA	NA	NA	NA	NA	NA	NA	NA	NA	NA	NA	NA
0.00262313	0.00311915	GCA-900066575	MARC1	F	ND_GAN	NA	NA	NA	NA	NA	NA	NA	NA	NA	NA	-0.601399	NA	NA	NA	NA	NA
0.00506231	0.00309378	Parasutterella	MARC1	M	ND_WD	0.718576	0.718576	NA	NA	NA	NA	NA	NA	NA	NA	NA	0.670671	NA	0.754505	NA	NA
0.00660614	0.00303119	Bifidobacterium	B6	F	ND_WD	NA	-0.735652	-0.710285	NA	-0.79907	NA	-0.938591	-0.938591	-0.735652	-0.735652	NA	NA	NA	NA	NA	-0.735652
0.00328641	0.00302636	Mucispirillum	B6	M	ND_WD	NA	NA	NA	NA	NA	NA	NA	NA	-0.615385	NA	NA	NA	NA	NA	NA	NA
0.00299672	0.00301742	Mucispirillum	MARC2	M	ND_GAN	NA	NA	NA	NA	NA	NA	NA	NA	NA	NA	NA	NA	NA	0.637812	NA	NA
0.00174574	0.00295437	Desulfovibrio	B6	F	GAN	-0.684848	NA	NA	-0.636364	NA	0.648485	0.721212	NA	0.721212	0.721212	NA	NA	NA	NA	0.636364	0.721212
0.00279846	0.00291497	Parasutterella	MARC2	F	GAN	NA	-0.683333	NA	NA	NA	-0.733333	-0.716667	NA	-0.7	-0.7	NA	NA	-0.833333	-0.783333	-0.75	-0.7
0.00442927	0.00291364	Bifidobacterium	B6	M	ND_GAN	NA	NA	NA	NA	NA	0.60399	0.693103	NA	0.693103	0.693103	NA	NA	0.643596	0.841625	0.732709	0.693103
0.0055368	0.00285757	Erysipelatoclostridium	MARC1	F	ND_GAN	0.608392	0.79021	0.769231	0.839161	0.762238	0.748252	0.783217	0.846154	0.713287	0.706294	NA	NA	0.762238	0.72028	0.755245	0.671329
0.00162271	0.00283031	GCA-900066575	MARC1	M	ND_GAN	NA	NA	NA	NA	NA	NA	NA	NA	NA	NA	-0.809524	NA	NA	NA	NA	NA
0.00215632	0.00273183	Enterorhabdus	MARC2	F	ND_WD	NA	NA	NA	NA	NA	0.785714	0.785714	NA	0.785714	0.785714	NA	NA	NA	NA	0.785714	NA
0.00236565	0.00265511	Tuzzerella	B6	F	ND_WD	NA	NA	NA	NA	NA	0.880952	0.666667	0.642857	0.761905	0.761905	NA	NA	NA	NA	NA	0.761905
0.00240899	0.00264433	Lachnospiraceae UCG-006	MARC1	F	GAN	-0.672727	NA	-0.709091	-0.721212	NA	NA	NA	NA	NA	NA	NA	-0.624242	NA	NA	NA	NA
0.00192588	0.00262204	Desulfovibrio	MARC1	M	GAN	NA	NA	NA	NA	NA	-0.636364	NA	-0.612121	-0.660606	NA	NA	NA	NA	NA	NA	-0.745455
0.00395699	0.00252983	Lachnoclostridium	MARC1	M	WD	NA	NA	NA	NA	NA	NA	NA	NA	NA	NA	0.857143	0.714286	0.690476	0.785714	NA	NA
0.00151904	0.00249983	Lachnospiraceae UCG-006	MARC1	M	ND_GAN	NA	NA	NA	NA	NA	NA	NA	NA	NA	NA	-0.833333	NA	NA	NA	NA	NA
0.00277717	0.00248149	Erysipelatoclostridium	MARC1	F	WD	NA	NA	NA	NA	NA	-0.738095	NA	NA	NA	-0.714286	NA	NA	NA	NA	-0.666667	-0.666667
0.00135223	0.0023338	GCA-900066575	MARC1	M	GAN	NA	NA	NA	NA	NA	NA	NA	NA	NA	NA	0.709091	0.757576	0.733333	0.69697	0.69697	NA
0.0027407	0.0023088	Romboutsia	MARC1	F	WD	NA	NA	NA	NA	NA	NA	NA	NA	NA	0.714286	NA	NA	NA	NA	0.738095	0.738095
0.00200603	0.00224337	Dubosiella	B6	F	ND_WD	NA	NA	NA	NA	NA	0.714286	0.690476	NA	0.857143	0.857143	-0.690476	-0.690476	-0.714286	-0.761905	NA	0.857143
0.00100005	0.00223164	A2	MARC2	F	WD	NA	NA	NA	NA	NA	NA	NA	NA	NA	NA	NA	NA	NA	0.75	NA	NA
0.00330714	0.00221029	Parvibacter	MARC2	F	GAN	NA	NA	NA	NA	NA	NA	NA	NA	NA	NA	0.616667	NA	NA	NA	NA	NA
0.00422532	0.00212614	Turicibacter	B6	M	ND_WD	-0.672704	NA	NA	NA	NA	NA	NA	NA	NA	NA	NA	NA	NA	NA	NA	NA
0.00215984	0.0021163	Dubosiella	MARC2	F	ND_GAN	0.745455	0.915152	0.806061	0.866667	0.721212	0.769697	0.793939	0.806061	0.769697	0.793939	NA	0.612121	0.842424	0.745455	0.866667	0.769697
0.00158388	0.00203287	Romboutsia	MARC2	M	WD	NA	NA	NA	NA	NA	NA	NA	NA	NA	NA	NA	NA	NA	NA	0.721212	NA
0.00204878	0.00195296	Intestinimonas	MARC1	M	ND_WD	NA	NA	NA	NA	NA	0.833333	0.952381	0.809524	NA	NA	NA	NA	NA	NA	NA	NA
0.00131041	0.0019162	Intestinimonas	B6	M	GAN	NA	NA	NA	-0.612121	NA	NA	NA	NA	NA	NA	NA	NA	NA	NA	NA	NA
0.00258543	0.0018936	Lactobacillus	MARC2	M	GAN	NA	NA	NA	NA	NA	NA	NA	NA	NA	NA	NA	NA	NA	-0.69697	NA	NA
0.00105764	0.00189278	Desulfovibrio	MARC1	F	ND_WD	NA	NA	0.642857	0.642857	NA	NA	NA	NA	NA	NA	NA	NA	NA	NA	NA	NA
0.00119188	0.00188082	Lachnoclostridium	MARC1	M	GAN	NA	NA	NA	NA	NA	NA	NA	NA	NA	NA	NA	NA	NA	0.624242	NA	NA
0.00280762	0.00187818	Lachnospiraceae UCG-006	B6	F	ND_GAN	0.624242	NA	0.648485	NA	0.648485	NA	NA	NA	NA	NA	NA	NA	NA	NA	NA	NA
0.00166061	0.00187629	Lactococcus	B6	F	ND_GAN	0.672727	NA	0.672727	NA	0.672727	NA	NA	NA	NA	NA	NA	NA	NA	NA	NA	NA
0.00352821	0.00183672	Mucispirillum	B6	M	ND_GAN	NA	0.866667	0.666667	0.833333	NA	0.866667	0.883333	0.883333	0.883333	0.883333	NA	NA	0.766667	0.666667	0.85	0.883333
0.00208457	0.00183591	Lactobacillus	MARC1	M	ND_GAN	NA	0.857143	NA	NA	NA	0.928571	0.833333	0.809524	0.97619	0.738095	NA	NA	0.761905	0.97619	0.928571	0.714286
0.00323698	0.00183209	Parasutterella	MARC2	M	ND_GAN	NA	NA	NA	NA	NA	-0.636364	NA	NA	NA	NA	NA	NA	NA	NA	NA	NA
0.000884112	0.00181885	Tuzzerella	MARC1	F	ND_WD	NA	NA	NA	NA	NA	NA	NA	NA	NA	NA	NA	NA	NA	0.642857	NA	NA
0.00174942	0.00181708	Roseburia	MARC2	M	GAN	NA	-0.636364	NA	NA	NA	NA	NA	NA	NA	NA	NA	-0.733333	-0.672727	NA	NA	NA
0.00116111	0.00181538	Lachnospiraceae NK4A136 group	MARC1	M	WD	NA	NA	NA	NA	NA	NA	NA	NA	NA	NA	NA	NA	NA	0.761905	NA	NA
0.00169336	0.00181176	Lactobacillus	MARC1	F	ND_WD	NA	-0.714286	NA	NA	NA	NA	NA	NA	NA	NA	NA	NA	NA	NA	-0.690476	NA
0.00115421	0.00179889	GCA-900066575	MARC2	F	GAN	NA	NA	NA	NA	0.75	NA	NA	NA	NA	NA	NA	NA	NA	NA	NA	NA
0.00209616	0.00179661	Romboutsia	MARC1	M	GAN	-0.802435	-0.741645	-0.826752	-0.851068	-0.851068	NA	-0.626143	-0.686933	NA	NA	NA	NA	NA	-0.601826	NA	NA
0.00318665	0.00178522	GCA-900066575	MARC2	F	ND_GAN	NA	NA	NA	NA	NA	0.684848	0.69697	NA	0.684848	0.69697	NA	NA	0.636364	0.745455	0.648485	0.684848
0.00209787	0.00176167	Anaerotruncus	MARC1	M	GAN	NA	0.709091	0.69697	0.684848	0.684848	0.854545	0.890909	0.830303	0.830303	0.745455	NA	NA	0.781818	NA	0.793939	0.709091
0.00112424	0.00172465	Anaerotruncus	MARC1	M	ND_GAN	0.666667	NA	0.666667	0.642857	0.714286	NA	NA	NA	NA	NA	NA	NA	NA	NA	NA	NA
0.00282121	0.00172082	Bifidobacterium	MARC2	F	GAN	NA	-0.627209	NA	NA	NA	NA	NA	NA	NA	NA	NA	NA	NA	NA	NA	NA
0.000790589	0.00171503	GCA-900066575	MARC2	F	ND_WD	NA	NA	NA	NA	NA	NA	NA	NA	NA	NA	0.75	0.714286	NA	NA	NA	NA
0.000974385	0.00169096	Lachnospiraceae NK4A136 group	MARC1	M	ND_WD	NA	NA	0.690476	NA	NA	NA	NA	0.761905	NA	NA	NA	NA	NA	NA	NA	NA
0.0033874	0.00168931	Ileibacterium	MARC1	F	ND_GAN	NA	-0.842184	-0.795396	-0.85778	-0.810992	-0.842184	-0.85778	-0.842184	-0.842184	-0.85778	NA	NA	-0.842184	-0.795396	-0.85778	-0.810992
0.000766091	0.00167672	Intestinimonas	MARC1	F	WD	NA	NA	NA	NA	NA	NA	NA	NA	NA	NA	NA	NA	NA	0.642857	NA	NA
0.00224567	0.00167542	Romboutsia	MARC1	M	ND_GAN	-0.684917	NA	-0.684917	-0.710285	-0.710285	NA	-0.761019	-0.710285	NA	NA	NA	NA	NA	NA	NA	NA
0.00442259	0.00166051	Helicobacter	B6	M	ND_WD	NA	NA	NA	NA	NA	-0.706294	NA	NA	-0.664336	NA	NA	-0.657343	-0.615385	NA	-0.601399	NA
0.00123578	0.00163525	Turicibacter	B6	F	ND_GAN	NA	NA	NA	NA	NA	NA	NA	NA	0.612121	NA	NA	NA	NA	NA	NA	NA
0.001572	0.0016315	Lactococcus	MARC1	M	ND_GAN	NA	0.880952	NA	NA	NA	0.761905	0.714286	0.785714	0.809524	NA	NA	NA	NA	0.809524	0.666667	NA
0.00126552	0.00156159	Lactobacillus	MARC2	M	ND_GAN	NA	NA	NA	NA	NA	-0.612121	NA	NA	NA	NA	NA	NA	NA	NA	NA	NA
0.0015362	0.0015486	Lachnospiraceae NK4A136 group	B6	M	WD	-0.738095	NA	NA	NA	NA	NA	NA	NA	NA	NA	NA	NA	NA	NA	NA	NA
0.00136397	0.00151661	Parabacteroides	MARC1	M	ND_WD	0.785714	0.785714	0.642857	0.690476	0.714286	NA	NA	NA	NA	NA	NA	NA	NA	NA	NA	NA
0.00140326	0.00151657	Lachnospiraceae NK4A136 group	B6	M	ND_GAN	NA	NA	NA	NA	NA	0.65	0.7	NA	0.7	0.7	NA	NA	NA	NA	0.666667	0.7
0.00116495	0.00149881	Desulfovibrio	MARC2	M	GAN	NA	NA	NA	NA	NA	NA	NA	NA	NA	NA	NA	-0.711249	NA	NA	NA	NA
0.00108337	0.001491	Intestinimonas	MARC1	M	GAN	NA	NA	NA	NA	NA	0.69697	0.781818	0.648485	0.684848	0.636364	NA	0.624242	0.866667	0.660606	0.915152	NA
0.00101312	0.00148813	GCA-900066575	MARC2	M	ND_GAN	NA	NA	NA	NA	NA	NA	NA	NA	NA	NA	NA	0.660606	NA	NA	NA	NA
0.00170923	0.00148446	Romboutsia	B6	F	WD	-0.714286	NA	NA	NA	NA	NA	NA	NA	NA	NA	NA	NA	NA	NA	NA	NA
0.00121255	0.00145252	Lactococcus	MARC1	M	GAN	NA	NA	NA	-0.636364	-0.672727	NA	NA	NA	NA	NA	NA	NA	NA	NA	NA	NA
0.00134196	0.00142303	Erysipelatoclostridium	MARC1	F	GAN	0.636364	0.69697	0.793939	0.818182	0.721212	NA	NA	NA	NA	NA	NA	NA	NA	NA	NA	NA
0.00117941	0.00141716	Intestinimonas	MARC1	M	WD	NA	NA	NA	NA	NA	NA	NA	NA	NA	NA	0.809524	NA	NA	NA	NA	NA
0.000933547	0.00141446	GCA-900066575	MARC1	F	WD	-0.761905	-0.738095	-0.738095	-0.738095	-0.738095	NA	NA	NA	NA	NA	NA	NA	NA	NA	NA	NA
0.000668279	0.00140603	Lachnoclostridium	MARC1	F	WD	NA	NA	NA	NA	NA	-0.714286	NA	NA	-0.642857	-0.785714	NA	NA	NA	NA	-0.714286	-0.714286
0.00216046	0.00137927	[Eubacterium] fissicatena group	MARC2	M	ND_GAN	NA	NA	0.624242	NA	NA	NA	NA	NA	NA	NA	NA	NA	NA	NA	NA	NA
0.000938808	0.00136782	Helicobacter	MARC2	F	GAN	NA	NA	0.666667	NA	0.9	NA	NA	NA	NA	NA	NA	NA	NA	NA	NA	NA
0.000920779	0.00134811	Lachnoclostridium	MARC1	F	ND_GAN	NA	0.699301	0.685315	0.776224	0.678322	NA	NA	0.685315	NA	NA	NA	NA	NA	NA	NA	NA
0.00397512	0.0013365	Turicibacter	MARC2	M	ND_GAN	-0.600854	NA	NA	NA	NA	NA	NA	NA	NA	NA	NA	NA	NA	NA	NA	NA
0.0016006	0.00132108	[Eubacterium] oxidoreducens group	B6	M	WD	-0.738095	NA	NA	NA	NA	NA	NA	NA	NA	NA	NA	NA	NA	NA	NA	NA
0.000553776	0.00130038	Lactococcus	B6	F	GAN	0.660606	NA	0.648485	0.842424	NA	NA	NA	NA	NA	NA	NA	NA	NA	NA	NA	NA
0.00320212	0.00129734	Romboutsia	B6	M	WD	NA	-0.634742	-0.814386	-0.814386	-0.790433	-0.682647	-0.682647	-0.814386	-0.682647	-0.682647	NA	NA	NA	NA	NA	-0.682647
0.00118782	0.00127349	Desulfovibrio	MARC2	F	GAN	NA	0.783333	NA	NA	NA	0.7	0.833333	NA	0.633333	0.633333	NA	NA	0.683333	0.65	NA	0.633333
0.000663441	0.00127093	Parabacteroides	MARC1	F	ND_WD	NA	NA	NA	NA	NA	NA	NA	NA	NA	NA	-0.666667	NA	NA	-0.928571	NA	NA
0.00181617	0.00126896	Clostridium sensu stricto 1	MARC2	F	WD	NA	-0.714286	-0.785714	NA	-0.821429	NA	-0.785714	NA	NA	NA	NA	NA	NA	NA	-0.75	NA
0.000824393	0.00126844	Lachnoclostridium	MARC2	M	ND_WD	NA	NA	NA	NA	NA	NA	NA	NA	NA	NA	NA	NA	NA	NA	-0.866667	NA
0.00155692	0.00125785	Lachnoclostridium	B6	M	WD	NA	NA	NA	NA	NA	NA	NA	NA	NA	NA	0.666667	0.809524	0.738095	0.642857	NA	NA
0.000914261	0.00123505	Lactococcus	MARC2	M	GAN	NA	-0.709091	NA	NA	NA	-0.660606	-0.660606	-0.660606	-0.684848	-0.648485	NA	-0.709091	-0.709091	-0.757576	-0.709091	-0.721212
0.00172939	0.00122794	Romboutsia	MARC1	M	ND_WD	-0.805118	-0.805118	-0.658733	-0.731925	-0.731925	NA	NA	NA	NA	NA	NA	NA	NA	NA	NA	NA
0.00116582	0.00121949	Anaerotruncus	MARC1	M	WD	NA	NA	NA	NA	NA	NA	NA	NA	NA	NA	NA	NA	NA	-0.690476	NA	NA
0.000916638	0.00120944	Lachnospiraceae NK4A136 group	MARC2	F	ND_WD	-0.714286	NA	NA	NA	NA	NA	NA	NA	NA	NA	NA	NA	NA	NA	NA	NA
0.00117489	0.00119778	UBA1819	MARC1	M	ND_GAN	NA	NA	NA	NA	NA	NA	NA	NA	NA	NA	-0.666667	-0.714286	NA	NA	NA	NA
0.001859	0.0011953	Erysipelatoclostridium	MARC1	M	ND_GAN	NA	NA	NA	NA	NA	NA	0.714286	NA	NA	NA	NA	NA	NA	NA	NA	NA
0.00318663	0.00118961	Akkermansia	B6	M	WD	NA	NA	NA	NA	NA	NA	NA	NA	NA	NA	0.761019	0.697601	0.786387	0.786387	NA	NA
0.00077607	0.00117394	Romboutsia	B6	M	ND_GAN	NA	NA	-0.783333	-0.8	-0.733333	NA	NA	NA	NA	NA	NA	NA	NA	NA	NA	NA
0.00145386	0.00115213	[Eubacterium] fissicatena group	B6	M	ND_GAN	NA	NA	NA	NA	NA	NA	NA	NA	NA	NA	0.67783	NA	NA	NA	NA	NA
0.00108387	0.00113631	Parvibacter	MARC1	M	GAN	-0.733333	-0.757576	-0.721212	-0.793939	-0.69697	NA	-0.709091	-0.733333	NA	NA	NA	NA	NA	-0.709091	NA	NA
0.000703223	0.00113515	Intestinimonas	MARC2	M	GAN	-0.709091	NA	-0.709091	-0.709091	-0.624242	NA	NA	NA	NA	NA	NA	NA	NA	NA	NA	NA
0.00184354	0.00111285	Lachnoclostridium	B6	M	ND_WD	NA	NA	NA	NA	NA	-0.629371	-0.608392	NA	NA	NA	NA	NA	NA	NA	NA	NA
0.000886664	0.00110635	UBA1819	MARC1	F	ND_WD	NA	NA	NA	NA	NA	NA	NA	NA	NA	NA	NA	NA	0.785714	0.642857	NA	NA
0.000377383	0.00109363	UBA1819	MARC1	F	WD	NA	NA	NA	NA	NA	NA	NA	NA	-0.666667	NA	NA	NA	NA	NA	-0.738095	-0.738095
0.00139719	0.00109279	[Eubacterium] oxidoreducens group	MARC2	M	GAN	-0.632222	-0.674775	-0.735566	-0.680854	NA	NA	NA	NA	NA	NA	NA	-0.650459	NA	NA	NA	NA
0.000835663	0.0010786	Lachnospiraceae NK4A136 group	MARC1	F	WD	NA	NA	NA	NA	NA	NA	NA	NA	-0.738095	-0.714286	NA	NA	NA	NA	-0.690476	-0.690476
0.000637923	0.0010066	Lactococcus	MARC1	F	GAN	NA	NA	NA	NA	NA	NA	NA	NA	0.636364	NA	-0.757576	NA	NA	NA	NA	NA
0.00219747	0.00098802	Parasutterella	B6	M	ND_GAN	NA	0.620752	NA	NA	NA	0.712039	0.748554	0.620752	0.748554	0.748554	NA	NA	0.730297	0.839841	0.712039	0.748554
0.000838039	0.000986461	Roseburia	MARC2	F	WD	NA	NA	0.75	0.821429	0.785714	0.928571	0.857143	0.928571	0.821429	0.964286	0.857143	0.928571	0.964286	NA	0.821429	0.821429
0.000905554	0.000977447	[Eubacterium] fissicatena group	MARC2	F	ND_WD	NA	NA	NA	NA	NA	0.785714	0.785714	NA	0.785714	0.785714	NA	NA	NA	NA	NA	NA
0.000510825	0.00097498	GCA-900066575	B6	F	WD	NA	NA	NA	NA	-0.75	-0.75	-0.785714	-0.785714	NA	-0.714286	NA	NA	NA	NA	NA	NA
0.000499605	0.000970758	Lachnoclostridium	B6	F	ND_WD	NA	NA	NA	NA	NA	0.738095	NA	NA	0.690476	0.690476	NA	NA	NA	NA	NA	0.690476
0.00063466	0.000970467	GCA-900066575	MARC1	M	WD	NA	NA	NA	NA	NA	NA	NA	NA	NA	NA	NA	NA	NA	NA	-0.809524	NA
0.00119478	0.000968021	Helicobacter	MARC1	M	ND_WD	NA	NA	0.666667	0.642857	0.738095	NA	NA	NA	NA	NA	NA	NA	NA	NA	NA	NA
0.000910122	0.000967903	Lachnospiraceae NK4A136 group	MARC1	M	GAN	NA	NA	0.684848	0.672727	0.733333	NA	0.672727	NA	NA	NA	NA	NA	0.660606	NA	NA	NA
0.000808788	0.000962591	Lachnospiraceae UCG-006	MARC2	M	ND_GAN	NA	NA	NA	NA	NA	NA	NA	NA	NA	NA	0.660606	0.781818	NA	NA	NA	NA
0.00126319	0.000962371	Romboutsia	B6	F	GAN	0.637812	NA	NA	NA	NA	NA	NA	NA	NA	NA	NA	NA	NA	NA	NA	NA
0.000888813	0.00095963	Mucispirillum	B6	F	ND_WD	NA	NA	NA	NA	NA	0.785714	0.809524	NA	0.904762	0.904762	NA	NA	NA	NA	NA	0.904762
0.000457416	0.000952306	[Eubacterium] oxidoreducens group	MARC2	M	ND_GAN	NA	NA	NA	NA	NA	0.648485	NA	NA	NA	NA	NA	NA	0.806061	NA	NA	0.624242
0.000713645	0.000948381	[Eubacterium] oxidoreducens group	MARC2	F	WD	0.75	0.857143	NA	NA	NA	NA	NA	NA	NA	NA	NA	NA	NA	NA	NA	NA
0.00180448	0.000946182	Parvibacter	MARC2	M	ND_GAN	NA	NA	NA	NA	NA	NA	NA	NA	NA	NA	NA	NA	-0.684848	NA	NA	NA
0.000874242	0.000945537	Erysipelatoclostridium	B6	F	ND_WD	-0.761905	NA	NA	NA	NA	NA	NA	NA	NA	NA	-0.761905	-0.761905	-0.809524	-0.714286	-0.690476	NA
0.000830143	0.000924184	Erysipelatoclostridium	MARC2	F	WD	NA	NA	NA	NA	NA	NA	NA	NA	NA	NA	0.75	NA	NA	0.857143	NA	NA
0.000594292	0.000904009	Parvibacter	MARC1	M	ND_WD	NA	NA	NA	NA	NA	-0.833333	NA	-0.738095	-0.642857	-0.738095	-0.666667	NA	NA	NA	-0.738095	-0.714286
0.00181163	0.00089902	Anaerotruncus	MARC1	F	ND_GAN	0.704029	0.707532	0.763574	0.805605	0.770579	NA	0.6655	0.78459	NA	NA	NA	NA	NA	NA	NA	NA
0.00158465	0.00087838	Turicibacter	MARC1	M	ND_WD	-0.79104	-0.79104	-0.79104	-0.79104	-0.79104	NA	NA	NA	NA	NA	NA	NA	NA	NA	NA	NA
0.00102919	0.000878046	UBA1819	MARC1	M	ND_WD	NA	NA	NA	NA	NA	NA	NA	NA	0.833333	0.833333	NA	NA	NA	NA	0.738095	0.809524
0.000848485	0.000861763	[Eubacterium] oxidoreducens group	MARC2	F	GAN	-0.633333	NA	NA	-0.7	NA	NA	NA	NA	NA	NA	NA	NA	NA	NA	NA	NA
0.00137504	0.000850263	[Eubacterium] fissicatena group	MARC1	M	ND_GAN	NA	NA	NA	NA	NA	NA	NA	NA	NA	NA	0.778457	0.682647	NA	NA	NA	NA
0.000695945	0.000850077	Lachnospiraceae NK4A136 group	B6	F	GAN	NA	0.684848	NA	NA	NA	0.624242	NA	0.806061	NA	NA	NA	0.69697	0.709091	0.684848	NA	NA
0.00114076	0.000848573	Intestinimonas	MARC2	F	WD	0.702731	0.702731	NA	NA	NA	NA	NA	NA	NA	0.738769	NA	NA	NA	NA	0.738769	NA
0.00112167	0.000846213	Dubosiella	MARC2	F	ND_WD	0.866921	0.748705	NA	NA	NA	NA	NA	NA	NA	NA	NA	NA	NA	0.669894	NA	NA
0.000846703	0.000803976	Intestinimonas	MARC2	M	ND_GAN	NA	NA	NA	NA	NA	NA	NA	NA	NA	NA	0.612121	NA	NA	NA	NA	NA
0.00203437	0.000787835	[Eubacterium] fissicatena group	B6	M	ND_WD	NA	NA	NA	NA	NA	NA	NA	NA	NA	0.660623	NA	NA	NA	NA	NA	0.746466
0.000532796	0.000777203	Anaerotruncus	MARC2	F	GAN	-0.7	NA	-0.733333	NA	NA	NA	NA	NA	NA	NA	-0.666667	NA	NA	NA	NA	NA
0.00133494	0.000776623	Lachnospiraceae NK4A136 group	MARC2	F	GAN	NA	NA	NA	NA	NA	NA	NA	NA	NA	NA	-0.633333	NA	NA	NA	NA	NA
0.00069931	0.000759251	Parvibacter	MARC1	M	ND_GAN	-0.97619	-0.761905	-0.97619	-0.928571	NA	NA	-0.761905	-0.833333	NA	NA	NA	0.738095	NA	NA	NA	NA
0.000650585	0.00075886	Anaerotruncus	MARC1	F	GAN	NA	NA	NA	NA	NA	NA	0.684848	NA	NA	NA	NA	NA	NA	NA	0.648485	NA
0.00130751	0.000751249	Parasutterella	MARC1	F	GAN	NA	0.64422	NA	NA	NA	NA	NA	NA	NA	NA	NA	NA	NA	NA	NA	NA
0.000587277	0.000750415	Lachnospiraceae UCG-006	MARC1	F	WD	NA	NA	NA	NA	NA	NA	NA	NA	NA	-0.809524	NA	NA	NA	NA	-0.714286	-0.714286
0.000722374	0.000747915	Helicobacter	MARC1	F	GAN	NA	NA	0.648485	0.636364	0.660606	NA	NA	NA	NA	NA	NA	NA	NA	NA	NA	NA
0.000872014	0.000746965	Faecalibaculum	B6	M	WD	NA	NA	NA	NA	NA	NA	NA	NA	NA	NA	NA	NA	NA	NA	-0.634183	NA
0.000972993	0.0007434	Faecalibaculum	MARC1	F	WD	NA	NA	NA	NA	NA	NA	NA	NA	NA	NA	NA	NA	0.809524	NA	NA	NA
0.000531672	0.000741387	Clostridium sensu stricto 1	B6	F	ND_GAN	0.612121	NA	0.624242	NA	0.624242	NA	NA	NA	NA	NA	NA	NA	NA	NA	NA	NA
0.000575495	0.000736106	GCA-900066575	MARC2	M	ND_WD	NA	NA	0.616667	0.616667	NA	NA	NA	NA	-0.866667	-0.9	0.666667	0.683333	0.65	0.666667	NA	-0.916667
0.000287221	0.000732716	UBA1819	MARC1	M	WD	NA	NA	NA	NA	NA	NA	NA	NA	NA	NA	NA	NA	NA	NA	NA	0.738095
0.000503735	0.000724606	Lachnospiraceae UCG-006	B6	F	WD	-0.892857	-0.964286	-0.964286	-0.964286	-0.964286	NA	-0.714286	-0.964286	-0.702731	NA	NA	NA	NA	NA	NA	NA
0.000550808	0.00072239	Lachnoclostridium	MARC1	F	ND_WD	NA	-0.785714	NA	NA	NA	-0.666667	-0.666667	-0.809524	-0.714286	-0.833333	NA	NA	NA	NA	-0.904762	-0.714286
0.00163383	0.000720625	[Eubacterium] fissicatena group	B6	M	WD	NA	NA	NA	NA	NA	NA	NA	NA	NA	NA	0.78072	0.707528	0.805118	0.805118	NA	NA
0.00159395	0.000719828	ASF356	MARC1	F	GAN	NA	NA	NA	NA	NA	NA	NA	NA	0.600854	0.675961	NA	NA	0.675961	NA	0.655477	0.628166
0.000883617	0.00071895	Helicobacter	MARC1	F	ND_GAN	0.615385	NA	NA	NA	NA	NA	NA	NA	NA	NA	NA	NA	NA	NA	NA	NA
0.000430346	0.000709322	[Eubacterium] oxidoreducens group	MARC2	F	ND_GAN	-0.648485	NA	NA	NA	NA	NA	NA	NA	NA	NA	NA	NA	NA	NA	NA	NA
0.00057292	0.000706937	Intestinimonas	MARC2	F	ND_WD	NA	NA	-0.928571	-0.964286	-0.928571	-0.785714	-0.785714	-0.857143	-0.785714	-0.785714	NA	NA	NA	NA	-0.857143	-0.714286
0.000903838	0.000703656	Parvibacter	MARC2	M	GAN	NA	NA	NA	NA	NA	NA	NA	NA	NA	NA	0.648485	NA	NA	NA	NA	NA
0.00073256	0.00070245	Marvinbryantia	B6	F	ND_WD	NA	NA	NA	NA	NA	NA	NA	NA	NA	NA	NA	NA	NA	NA	-0.690476	NA
0.00143682	0.000701079	[Eubacterium] fissicatena group	MARC1	F	GAN	-0.662305	-0.792035	NA	-0.682789	NA	NA	NA	NA	NA	NA	NA	NA	NA	NA	NA	NA
0.000662676	0.000696007	Lachnospiraceae UCG-006	MARC2	M	WD	NA	NA	NA	NA	NA	NA	NA	NA	NA	NA	NA	NA	0.612121	NA	NA	NA
0.0012806	0.000687602	Parvibacter	MARC2	M	WD	NA	NA	NA	NA	0.648485	0.660606	0.624242	NA	0.806061	NA	NA	NA	NA	NA	NA	0.818182
0.00186096	0.000687007	Escherichia-Shigella	MARC1	F	ND_WD	NA	NA	-0.732589	-0.732589	-0.732589	NA	NA	NA	NA	NA	NA	0.654654	NA	NA	NA	NA
0.00121717	0.000677614	Turicibacter	MARC2	M	ND_WD	NA	NA	NA	NA	NA	NA	NA	NA	NA	NA	NA	NA	NA	-0.617976	NA	NA
0.000498668	0.000675229	Lachnospiraceae FCS020 group	MARC2	F	ND_GAN	-0.648485	NA	NA	NA	NA	NA	NA	NA	NA	NA	NA	NA	NA	NA	NA	NA
0.000889487	0.000646147	Mucispirillum	MARC2	M	GAN	NA	NA	NA	NA	NA	NA	NA	NA	NA	NA	-0.601253	-0.795205	-0.601253	NA	NA	NA
0.000271536	0.000632998	GCA-900066575	B6	M	WD	-0.785714	NA	NA	NA	-0.642857	NA	NA	NA	NA	NA	NA	NA	NA	NA	NA	NA
0.000786466	0.000631183	Intestinimonas	MARC2	F	ND_GAN	-0.612121	NA	NA	NA	NA	NA	NA	NA	NA	NA	-0.757576	NA	NA	NA	NA	NA
0.000211109	0.000624481	Lachnospiraceae FCS020 group	B6	F	GAN	NA	0.684848	NA	NA	NA	NA	NA	0.745455	NA	NA	NA	NA	NA	NA	NA	NA
0.00060171	0.000620155	Faecalibaculum	B6	F	WD	-0.75	-0.714286	-0.714286	-0.714286	NA	NA	NA	-0.75	NA	NA	NA	NA	NA	NA	NA	NA
0.000773502	0.000615423	[Eubacterium] fissicatena group	B6	M	GAN	NA	NA	NA	NA	NA	NA	NA	NA	NA	NA	-0.672727	NA	NA	NA	NA	NA
0.00076118	0.000613469	Intestinimonas	B6	F	WD	NA	NA	NA	NA	NA	-0.702731	NA	NA	NA	NA	NA	NA	NA	NA	NA	NA
0.000249557	0.000598724	Anaerovorax	MARC2	F	ND_WD	NA	NA	NA	NA	NA	NA	NA	NA	NA	NA	0.714286	0.75	NA	0.714286	NA	NA
0.000469034	0.000586031	Erysipelatoclostridium	MARC1	F	ND_WD	NA	NA	NA	NA	NA	NA	NA	NA	NA	NA	-0.785714	-0.714286	NA	-0.761905	NA	NA
0.000517092	0.000578563	[Eubacterium] fissicatena group	MARC2	F	ND_GAN	NA	NA	-0.612121	NA	-0.781818	NA	NA	-0.612121	NA	NA	NA	NA	NA	NA	NA	NA
0.00164371	0.000576753	Parasutterella	MARC1	F	ND_GAN	0.790161	NA	0.683382	NA	0.64423	NA	NA	NA	NA	NA	NA	NA	NA	NA	NA	NA
0.00103265	0.000550185	[Eubacterium] fissicatena group	MARC1	M	GAN	NA	NA	NA	NA	-0.655477	NA	NA	-0.634994	NA	NA	NA	NA	NA	NA	NA	NA
0.00123866	0.000549903	Romboutsia	MARC2	M	ND_WD	NA	NA	NA	NA	NA	NA	NA	NA	NA	NA	NA	NA	NA	-0.600568	NA	NA
0.000563685	0.000538104	Anaerotruncus	MARC1	M	ND_WD	NA	NA	0.706599	0.634742	0.706599	NA	NA	NA	NA	NA	NA	NA	NA	NA	NA	NA
0.000704131	0.000533977	Dubosiella	MARC2	M	ND_GAN	0.614183	NA	NA	NA	NA	-0.782275	-0.730554	-0.640043	-0.730554	-0.730554	NA	NA	-0.833996	NA	-0.665903	-0.717624
0.000410531	0.000521677	Candidatus Saccharimonas	B6	M	ND_GAN	NA	NA	NA	NA	NA	0.635989	0.702935	NA	0.702935	0.702935	NA	NA	0.602516	0.736408	0.719672	0.702935
0.00108358	0.000518475	Escherichia-Shigella	MARC1	F	GAN	0.802435	0.790277	0.814593	0.857147	0.723408	NA	NA	NA	NA	NA	NA	NA	NA	NA	NA	NA
0.000500108	0.000509759	[Eubacterium] oxidoreducens group	MARC2	M	ND_WD	NA	NA	NA	NA	NA	NA	NA	NA	NA	NA	NA	NA	NA	-0.65	-0.716667	NA
0.000322197	0.000497269	Anaerotruncus	MARC1	F	ND_WD	NA	NA	-0.690476	-0.690476	NA	NA	NA	NA	NA	NA	NA	NA	NA	NA	NA	NA
0.000556402	0.000496425	Muribaculum	B6	M	GAN	NA	NA	NA	NA	NA	NA	NA	NA	NA	NA	NA	-0.612121	NA	NA	NA	NA
0.000402885	0.000494931	Clostridium sensu stricto 1	MARC2	F	ND_GAN	NA	NA	NA	NA	NA	NA	NA	NA	NA	NA	-0.648485	NA	NA	NA	NA	NA
0.000737583	0.000494477	UCG-003	MARC1	M	ND_GAN	NA	NA	NA	-0.654654	NA	NA	-0.79104	-0.654654	-0.654654	NA	NA	NA	NA	-0.654654	NA	NA
0.000793425	0.000493923	Faecalibaculum	B6	F	GAN	0.808135	NA	0.678834	0.717624	NA	NA	NA	NA	NA	NA	NA	NA	NA	NA	NA	NA
0.000233316	0.000492502	Anaerovorax	MARC2	M	ND_GAN	NA	NA	NA	NA	NA	NA	NA	NA	NA	NA	NA	0.818182	NA	NA	NA	NA
0.000597474	0.000489784	Candidatus Saccharimonas	MARC1	M	GAN	NA	-0.64422	NA	NA	NA	NA	NA	-0.656491	NA	NA	NA	NA	NA	NA	NA	NA
0.000427315	0.000472624	Parvibacter	B6	M	ND_GAN	-0.616667	NA	NA	NA	NA	NA	NA	NA	NA	NA	NA	NA	NA	NA	NA	NA
0.000747427	0.000471731	Erysipelatoclostridium	B6	F	ND_GAN	NA	NA	0.631558	NA	0.631558	NA	NA	NA	NA	NA	NA	NA	NA	NA	NA	NA
0.000541032	0.000471137	Helicobacter	MARC1	F	WD	NA	-0.761905	-0.761905	-0.761905	-0.761905	NA	-0.714286	-0.714286	NA	NA	NA	NA	NA	NA	NA	NA
0.000305081	0.000466678	UBA1819	MARC2	M	ND_GAN	NA	NA	NA	NA	NA	-0.648485	-0.660606	-0.660606	-0.660606	-0.636364	0.842424	NA	NA	NA	NA	-0.636364
0.000463133	0.000466509	[Eubacterium] brachy group	B6	M	GAN	NA	NA	NA	NA	NA	NA	NA	NA	NA	NA	-0.684848	NA	NA	NA	NA	NA
0.000460498	0.000464592	Defluviitaleaceae UCG-011	MARC1	F	ND_GAN	NA	NA	NA	-0.651349	NA	NA	NA	NA	NA	NA	NA	NA	NA	NA	NA	NA
0.000268405	0.00045888	[Eubacterium] brachy group	MARC2	M	GAN	NA	NA	NA	NA	NA	NA	NA	NA	NA	NA	NA	NA	-0.612121	NA	NA	NA
0.000418	0.000445301	Lachnospiraceae FCS020 group	MARC2	F	WD	0.714286	0.785714	NA	NA	NA	NA	NA	NA	NA	NA	NA	NA	NA	NA	NA	NA
0.000345749	0.000438088	Anaerotruncus	B6	M	ND_WD	NA	NA	NA	NA	NA	NA	-0.699301	-0.622378	-0.615385	NA	NA	NA	NA	NA	-0.678322	NA
0.000267703	0.000436195	Lachnospiraceae FCS020 group	MARC2	M	ND_WD	NA	NA	NA	NA	NA	NA	NA	NA	NA	NA	NA	NA	NA	NA	-0.85	NA
0.000696382	0.000426863	Intestinimonas	MARC2	M	ND_WD	NA	NA	NA	NA	NA	NA	NA	NA	NA	-0.627209	NA	NA	NA	NA	NA	-0.661112
0.000734779	0.000426341	[Eubacterium] fissicatena group	MARC1	F	ND_GAN	-0.608244	-0.842184	-0.756406	-0.81879	-0.733012	-0.803194	-0.81879	-0.842184	-0.803194	-0.66283	NA	NA	-0.803194	-0.717416	-0.7798	-0.764204
0.000492014	0.000419136	Marvinbryantia	MARC2	F	ND_WD	NA	NA	NA	NA	NA	0.821429	0.821429	NA	0.821429	0.821429	NA	NA	NA	NA	NA	0.714286
0.000419599	0.000414682	Intestinimonas	B6	F	GAN	NA	NA	NA	NA	NA	NA	NA	NA	NA	NA	NA	NA	0.612121	0.636364	NA	NA
0.000319706	0.000411472	Marvinbryantia	B6	F	ND_GAN	NA	0.624242	NA	NA	NA	0.648485	0.660606	0.660606	0.624242	0.660606	NA	NA	0.793939	0.721212	0.660606	NA
0.000686766	0.000411452	Clostridium sensu stricto 1	MARC1	F	ND_GAN	NA	-0.731537	-0.746466	-0.806183	-0.753931	-0.697946	-0.705411	-0.697946	-0.697946	-0.705411	NA	NA	-0.697946	-0.679284	-0.705411	-0.67182
0.000238787	0.000411324	Marvinbryantia	B6	M	ND_WD	NA	NA	NA	NA	NA	0.601399	NA	NA	0.601399	NA	0.608392	0.748252	0.699301	NA	0.622378	NA
0.000804547	0.000410654	Turicibacter	B6	M	ND_GAN	NA	-0.821584	NA	-0.620752	NA	-0.858099	-0.858099	-0.785069	-0.858099	-0.858099	NA	NA	-0.858099	-0.858099	-0.858099	-0.858099
0.000674484	0.00040465	Lachnospiraceae UCG-008	MARC1	M	GAN	-0.641821	-0.764723	-0.792035	-0.792035	-0.805691	NA	-0.764723	-0.764723	NA	NA	NA	NA	NA	NA	NA	NA
0.000388011	0.000396093	[Eubacterium] xylanophilum group	MARC2	M	ND_GAN	NA	NA	0.753803	NA	0.632222	NA	NA	NA	NA	NA	NA	NA	NA	NA	NA	NA
0.000347462	0.000383297	Candidatus Saccharimonas	MARC2	F	ND_WD	0.714286	0.714286	NA	NA	NA	NA	NA	NA	NA	NA	NA	NA	NA	NA	NA	NA
0.000633098	0.000374691	Butyricicoccus	B6	M	WD	NA	NA	NA	NA	NA	NA	NA	NA	NA	NA	NA	NA	NA	NA	0.756323	NA
0.000232144	0.000372588	Erysipelatoclostridium	MARC2	F	ND_WD	0.857143	0.964286	NA	NA	NA	NA	NA	0.75	NA	NA	NA	NA	NA	NA	NA	NA
0.000270812	0.000361489	Parvibacter	B6	F	ND_GAN	NA	NA	NA	NA	NA	NA	NA	NA	NA	NA	NA	-0.672727	NA	NA	NA	NA
0.000260646	0.000358103	Lactococcus	B6	M	WD	0.738095	NA	NA	NA	NA	NA	NA	NA	NA	NA	NA	NA	NA	NA	NA	NA
0.000229033	0.000353811	Anaerovorax	MARC2	F	WD	NA	NA	NA	NA	NA	NA	NA	NA	NA	NA	-0.714286	NA	NA	-0.857143	NA	NA
0.000177415	0.000353487	Harryflintia	MARC2	F	ND_WD	NA	NA	-0.75	-0.821429	-0.75	NA	NA	NA	NA	NA	NA	NA	NA	NA	NA	NA
0.000360971	0.000346771	Clostridium sensu stricto 1	MARC2	F	ND_WD	NA	NA	NA	NA	NA	0.738769	0.738769	NA	0.738769	0.738769	NA	NA	NA	-0.774806	NA	0.702731
0.00022539	0.000343982	Lactococcus	MARC2	F	ND_GAN	NA	NA	NA	NA	NA	NA	NA	NA	NA	NA	NA	0.672727	NA	NA	NA	NA
0.000315011	0.000340776	Lachnospiraceae UCG-008	MARC2	F	ND_GAN	-0.769697	NA	NA	NA	NA	NA	NA	NA	NA	NA	NA	NA	NA	NA	NA	NA
0.000312886	0.00033906	[Eubacterium] brachy group	MARC1	M	ND_GAN	NA	NA	NA	NA	NA	NA	NA	NA	NA	NA	-0.714286	NA	NA	NA	NA	NA
0.000386108	0.000337305	Candidatus Saccharimonas	MARC1	F	GAN	NA	-0.644065	NA	NA	NA	NA	NA	-0.650318	NA	NA	NA	NA	NA	NA	NA	NA
0.000219769	0.000336628	[Eubacterium] brachy group	MARC1	M	GAN	0.648485	0.624242	0.733333	0.769697	0.757576	NA	0.781818	0.721212	NA	NA	NA	NA	NA	0.672727	0.745455	NA
0.000607015	0.00033504	Turicibacter	MARC1	F	ND_GAN	NA	-0.782166	-0.673994	-0.798808	-0.690636	-0.782166	-0.798808	-0.782166	-0.782166	-0.798808	NA	NA	-0.782166	-0.673994	-0.798808	-0.782166
0.000254575	0.000333091	Harryflintia	MARC2	M	ND_GAN	NA	NA	NA	NA	NA	NA	NA	NA	NA	NA	NA	0.830303	NA	NA	NA	NA
0.000217348	0.000332901	Harryflintia	MARC2	F	ND_GAN	-0.612121	NA	NA	NA	NA	NA	NA	NA	NA	NA	NA	NA	NA	NA	NA	NA
0.000554524	0.000330764	Escherichia-Shigella	B6	F	ND_GAN	NA	NA	0.614183	NA	0.614183	NA	NA	NA	NA	NA	NA	NA	NA	NA	NA	NA
0.000285185	0.000327004	Mucispirillum	B6	F	ND_GAN	NA	0.733333	0.648485	0.672727	0.648485	0.721212	0.69697	0.69697	0.612121	0.69697	NA	0.672727	0.793939	0.733333	0.69697	NA
0.00024682	0.000323891	Erysipelatoclostridium	B6	M	ND_WD	NA	NA	NA	NA	NA	NA	NA	NA	NA	NA	NA	NA	NA	0.623469	NA	NA
0.000214799	0.000314313	Helicobacter	B6	F	WD	NA	0.714286	0.714286	0.714286	0.892857	0.75	0.75	0.714286	0.72075	NA	NA	NA	NA	NA	0.785714	NA
0.000222118	0.000310845	Anaerotruncus	B6	M	WD	-0.714286	NA	NA	NA	NA	NA	NA	NA	NA	NA	NA	NA	NA	NA	NA	NA
0.000376527	0.000305348	Butyricicoccus	B6	F	GAN	NA	NA	NA	NA	NA	NA	NA	NA	NA	NA	-0.754658	NA	NA	NA	NA	NA
0.000394692	0.000293903	Candidatus Saccharimonas	MARC2	M	GAN	-0.64422	-0.730116	-0.803741	-0.693304	-0.742387	NA	NA	NA	-0.607408	NA	NA	NA	NA	NA	NA	NA
0.000645148	0.000293041	Bifidobacterium	MARC1	F	ND_GAN	NA	-0.6976	-0.642526	-0.752674	-0.6976	-0.6976	-0.752674	-0.6976	-0.6976	-0.752674	NA	NA	-0.6976	-0.642526	-0.752674	-0.6976
0.000304963	0.000288992	Lactococcus	B6	M	ND_GAN	NA	NA	-0.783333	-0.683333	-0.683333	NA	NA	NA	NA	NA	NA	NA	NA	NA	NA	NA
0.000187247	0.000288224	Candidatus Saccharimonas	B6	M	ND_WD	NA	NA	NA	NA	NA	NA	NA	NA	NA	0.608392	NA	NA	NA	NA	NA	NA
0.000508203	0.000280451	Negativibacillus	MARC2	F	GAN	NA	NA	NA	NA	NA	NA	NA	NA	NA	NA	NA	NA	-0.602495	NA	NA	NA
0.000256554	0.000279412	Lachnospiraceae UCG-008	MARC1	M	ND_GAN	-0.707528	NA	-0.707528	-0.756323	-0.68313	NA	-0.829515	-0.756323	NA	NA	NA	NA	NA	NA	NA	NA
0.000508149	0.000275046	Lachnospiraceae UCG-001	MARC1	M	ND_GAN	-0.634183	NA	-0.634183	NA	NA	NA	NA	NA	NA	NA	NA	NA	NA	NA	NA	NA
0.000136737	0.000261547	Harryflintia	MARC1	M	WD	NA	-0.761905	-0.666667	-0.690476	NA	NA	NA	NA	NA	NA	NA	NA	0.666667	NA	NA	NA
0.00019424	0.000261179	[Eubacterium] oxidoreducens group	B6	F	WD	NA	NA	NA	NA	-0.785714	-0.857143	-0.892857	NA	-0.702731	-0.892857	NA	NA	NA	NA	-0.964286	-0.857143
0.000244744	0.000258333	Lachnospiraceae FCS020 group	B6	M	ND_WD	NA	NA	NA	NA	NA	-0.697024	-0.714537	NA	-0.746061	NA	NA	NA	NA	NA	-0.683013	NA
0.000307827	0.000254917	Defluviitaleaceae UCG-011	B6	F	ND_GAN	NA	NA	0.631558	NA	0.631558	NA	NA	NA	NA	NA	NA	NA	NA	NA	NA	NA
0.000646887	0.000252604	Staphylococcus	MARC1	M	ND_WD	NA	NA	NA	NA	NA	NA	-0.654654	NA	NA	NA	NA	-0.763763	NA	-0.654654	-0.763763	NA
0.00046698	0.000240541	UCG-003	MARC2	F	ND_GAN	-0.751068	-0.628166	NA	NA	NA	NA	NA	NA	NA	NA	NA	NA	NA	NA	NA	NA
0.000312996	0.000237083	Candidatus Saccharimonas	MARC1	F	ND_GAN	NA	-0.627032	NA	-0.615835	NA	-0.615835	-0.694214	-0.627032	-0.615835	NA	NA	NA	-0.615835	NA	-0.630764	NA
0.000334043	0.000236099	Helicobacter	B6	F	ND_WD	NA	NA	NA	NA	NA	NA	NA	NA	0.710285	0.710285	-0.684917	-0.684917	-0.684917	-0.735652	NA	0.710285
0.00027313	0.000232522	Parvibacter	B6	F	GAN	NA	NA	NA	0.619679	NA	NA	NA	NA	NA	NA	NA	NA	NA	NA	NA	NA
0.000171835	0.000225734	Paludicola	B6	M	ND_GAN	NA	NA	-0.666667	NA	-0.616667	NA	NA	NA	NA	NA	NA	-0.616667	NA	NA	NA	NA
0.00023463	0.00021936	Lachnospiraceae UCG-008	B6	F	ND_WD	NA	NA	NA	NA	NA	NA	NA	NA	NA	NA	-0.670671	-0.670671	-0.622766	-0.646718	NA	NA
0.000231592	0.000218232	Harryflintia	MARC2	F	WD	NA	NA	NA	NA	NA	NA	NA	NA	NA	NA	NA	NA	NA	-0.75	NA	NA
0.000232806	0.000217363	Clostridium sensu stricto 1	MARC2	M	ND_GAN	NA	NA	NA	NA	NA	NA	NA	0.607906	NA	NA	NA	NA	NA	NA	NA	NA
0.000227863	0.000214516	Helicobacter	B6	M	ND_GAN	NA	0.65	NA	NA	NA	0.683333	0.783333	NA	0.783333	0.783333	NA	NA	0.616667	0.783333	0.766667	0.783333
0.000492035	0.000211398	UCG-003	MARC1	M	GAN	-0.61451	-0.764723	-0.792035	-0.792035	-0.833002	NA	-0.764723	-0.764723	NA	NA	NA	NA	NA	NA	-0.61451	NA
0.000323793	0.000210151	Coriobacteriaceae UCG-002	MARC1	M	ND_GAN	NA	NA	NA	NA	-0.654654	NA	NA	NA	NA	NA	0.681931	0.681931	NA	NA	NA	NA
0.000330213	0.00020486	Paludicola	MARC1	M	ND_GAN	-0.913223	-0.875172	-0.913223	-0.938591	-0.862489	NA	-0.913223	-0.938591	-0.761019	NA	NA	NA	NA	-0.761019	NA	NA
0.000436588	0.000203031	ASF356	MARC2	F	GAN	NA	0.803326	NA	NA	NA	0.785069	0.620752	0.693782	NA	NA	NA	0.675524	0.620752	0.730297	NA	NA
0.000220474	0.000202883	Anaerovorax	B6	F	ND_WD	NA	NA	NA	NA	NA	NA	NA	NA	NA	NA	-0.622766	-0.622766	-0.754505	NA	NA	NA
0.000405365	0.000202749	Erysipelatoclostridium	MARC2	F	ND_GAN	-0.678557	NA	NA	NA	NA	NA	NA	NA	NA	NA	NA	NA	NA	NA	NA	NA
0.000246959	0.000199659	Paludicola	MARC2	F	ND_GAN	-0.672727	NA	NA	NA	NA	NA	NA	NA	NA	NA	NA	NA	NA	NA	NA	NA
0.000333354	0.00018744	Lachnospiraceae UCG-008	MARC1	F	GAN	NA	NA	NA	NA	-0.607408	NA	NA	-0.619679	NA	NA	NA	NA	NA	NA	NA	NA
0.000391194	0.000186582	Erysipelatoclostridium	MARC2	M	WD	NA	NA	NA	NA	NA	NA	NA	NA	NA	NA	NA	-0.663643	-0.768037	-0.678557	NA	NA
0.000261878	0.000186452	Paludicola	MARC1	M	GAN	-0.682789	-0.792035	-0.805691	-0.805691	-0.792035	NA	-0.792035	-0.792035	NA	NA	NA	NA	NA	-0.607682	-0.61451	NA
0.000222218	0.000184931	Marvinbryantia	MARC1	M	ND_WD	-0.78072	-0.78072	-0.634335	-0.707528	-0.707528	NA	NA	NA	NA	NA	NA	NA	NA	NA	NA	NA
0.000183489	0.000184401	Parvibacter	MARC1	F	WD	-0.766481	-0.862291	-0.862291	-0.862291	-0.862291	-0.646718	-0.814386	-0.814386	NA	NA	NA	NA	NA	NA	NA	NA
0.000305319	0.0001835	Escherichia-Shigella	B6	M	ND_GAN	NA	NA	NA	NA	NA	NA	NA	NA	NA	NA	0.675524	NA	NA	NA	NA	NA
0.000236799	0.000181359	Lachnospiraceae UCG-008	MARC1	F	ND_WD	0.87831	NA	NA	NA	NA	NA	NA	NA	NA	NA	NA	NA	NA	NA	NA	NA
0.000172593	0.000180908	Candidatus Saccharimonas	MARC1	M	WD	0.853913	NA	NA	NA	NA	NA	-0.634335	NA	NA	NA	NA	NA	NA	NA	-0.658733	-0.634335
0.000140022	0.000179438	Candidatus Saccharimonas	MARC1	F	ND_WD	NA	NA	NA	NA	NA	NA	NA	NA	NA	NA	NA	NA	-0.742528	NA	NA	NA
9.65827e-05	0.000176828	Lachnospiraceae UCG-008	MARC1	M	ND_WD	NA	NA	NA	NA	NA	NA	NA	0.738095	NA	NA	NA	NA	NA	NA	NA	NA
0.000273373	0.000174008	Clostridium sensu stricto 1	MARC1	M	ND_GAN	-0.710285	-0.621499	-0.710285	-0.761019	-0.684917	NA	-0.837121	-0.761019	-0.634183	NA	NA	NA	NA	-0.634183	NA	NA
0.000202823	0.000171003	Lactococcus	MARC2	M	WD	NA	NA	NA	NA	NA	NA	NA	NA	0.743484	NA	NA	NA	NA	NA	NA	0.730554
0.000193851	0.000164685	Parasutterella	B6	F	ND_WD	NA	NA	NA	NA	NA	NA	NA	NA	NA	NA	NA	NA	-0.714286	NA	NA	NA
0.000269558	0.000159121	Clostridium sensu stricto 1	MARC1	M	GAN	-0.633817	-0.678557	-0.753123	-0.753123	-0.812777	NA	-0.678557	-0.678557	NA	NA	NA	NA	NA	NA	NA	NA
9.97001e-05	0.000158738	Parvibacter	MARC1	M	WD	NA	NA	NA	NA	NA	NA	NA	NA	NA	NA	NA	NA	-0.666667	-0.833333	NA	NA
0.000130667	0.000158255	UBA1819	MARC2	F	GAN	-0.610884	NA	NA	-0.744776	NA	NA	NA	NA	NA	NA	NA	NA	NA	NA	NA	NA
0.000213309	0.000158016	Lachnospiraceae UCG-001	MARC2	F	ND_WD	NA	NA	NA	NA	NA	0.704187	0.704187	NA	0.704187	0.704187	NA	NA	NA	NA	NA	0.815374
0.000106919	0.000157719	[Eubacterium] brachy group	MARC1	F	WD	NA	NA	NA	NA	NA	NA	NA	NA	NA	-0.666667	NA	NA	NA	NA	NA	NA
0.000374912	0.000157342	Escherichia-Shigella	B6	M	GAN	NA	NA	NA	NA	NA	NA	NA	NA	NA	NA	-0.628166	NA	NA	NA	NA	NA
0.000208697	0.000154191	Clostridium sensu stricto 1	B6	F	GAN	0.689617	NA	0.655477	0.600854	NA	NA	NA	NA	NA	NA	NA	NA	NA	NA	NA	NA
0.000171065	0.000149814	Lachnospiraceae UCG-001	MARC2	F	GAN	NA	NA	NA	NA	0.610257	NA	NA	NA	NA	NA	NA	NA	NA	NA	NA	NA
0.000145468	0.00014942	Defluviitaleaceae UCG-011	MARC1	F	ND_WD	-0.690476	NA	NA	NA	NA	NA	NA	NA	NA	NA	NA	NA	NA	-0.738095	NA	NA
0.000227273	0.000148724	Marvinbryantia	MARC2	M	GAN	NA	NA	NA	NA	NA	NA	NA	NA	NA	NA	NA	NA	NA	NA	NA	-0.64422
5.43061e-05	0.000146458	Anaerovorax	MARC1	M	ND_GAN	-0.666667	NA	-0.666667	-0.738095	NA	NA	-0.714286	-0.690476	NA	NA	NA	NA	NA	NA	NA	NA
0.000297974	0.000145484	[Eubacterium] nodatum group	MARC1	F	WD	NA	0.697601	0.697601	0.697601	0.697601	NA	NA	NA	0.646867	NA	-0.646867	NA	NA	NA	NA	NA
7.06454e-05	0.000144696	Lachnospiraceae FCS020 group	B6	F	WD	NA	-0.714286	-0.714286	-0.714286	-0.857143	NA	NA	-0.714286	-0.918956	NA	NA	NA	NA	NA	NA	NA
0.000299017	0.000144063	Marvinbryantia	MARC2	M	ND_WD	NA	NA	NA	NA	NA	NA	NA	NA	NA	NA	NA	NA	NA	NA	-0.661495	NA
0.000377996	0.000141221	Turicibacter	MARC2	F	GAN	NA	0.707475	NA	NA	NA	NA	NA	0.707475	NA	NA	NA	NA	NA	NA	NA	NA
0.000207823	0.000140077	Lachnospiraceae UCG-008	MARC1	F	WD	-0.68313	NA	NA	NA	NA	NA	NA	NA	NA	NA	NA	NA	NA	NA	NA	NA
8.32027e-05	0.000139715	Family XIII AD3011 group	MARC1	M	ND_GAN	NA	NA	NA	NA	NA	NA	NA	NA	NA	NA	NA	NA	NA	NA	NA	-0.642857
0.000465845	0.00013947	Ileibacterium	B6	M	ND_WD	-0.639693	NA	NA	NA	NA	NA	NA	NA	NA	NA	NA	NA	NA	NA	NA	NA
0.000139943	0.000139307	Anaerovorax	B6	M	ND_GAN	NA	NA	NA	0.652725	NA	NA	NA	NA	NA	NA	NA	NA	NA	NA	NA	NA
0.000238553	0.000137531	Parasutterella	B6	M	GAN	NA	NA	NA	NA	NA	NA	NA	NA	NA	NA	-0.725354	NA	NA	NA	NA	NA
0.000103994	0.000131507	Parvibacter	B6	F	ND_WD	NA	-0.857143	-0.809524	-0.761905	-0.714286	NA	NA	NA	NA	NA	NA	NA	NA	NA	NA	NA
0.000160723	0.000130626	Lachnospiraceae UCG-008	B6	F	GAN	NA	0.640043	NA	NA	NA	0.833996	0.924507	0.704694	0.924507	0.924507	NA	NA	0.795205	0.743484	0.859856	0.924507
0.000151847	0.000130441	UCG-003	MARC1	F	ND_GAN	NA	NA	NA	-0.6381	NA	NA	NA	NA	NA	NA	NA	NA	NA	NA	NA	NA
0.000107399	0.000130218	Erysipelatoclostridium	MARC1	M	ND_WD	NA	NA	NA	NA	NA	NA	NA	NA	NA	0.761905	NA	NA	NA	NA	NA	0.666667
9.20885e-05	0.000129356	Lachnospiraceae FCS020 group	MARC1	M	ND_WD	0.682647	0.682647	0.730552	NA	NA	NA	NA	NA	NA	NA	NA	NA	NA	NA	NA	NA
0.000135167	0.000128417	Butyricicoccus	MARC2	F	WD	NA	NA	NA	NA	NA	NA	NA	NA	-0.738769	NA	NA	NA	NA	NA	NA	-0.738769
0.000326214	0.000128145	Lachnospiraceae UCG-001	MARC1	M	WD	-0.732589	NA	NA	NA	NA	NA	NA	NA	NA	NA	NA	NA	NA	NA	NA	NA
0.000204082	0.000127923	Lachnospiraceae UCG-001	MARC2	F	WD	NA	NA	0.78811	NA	0.866921	NA	0.768408	NA	NA	NA	NA	NA	NA	0.669894	0.669894	NA
0.000211463	0.000127919	Clostridium sensu stricto 1	B6	F	ND_WD	NA	-0.627376	NA	NA	-0.681931	NA	-0.872872	-0.872872	-0.736485	-0.736485	NA	NA	NA	NA	NA	-0.736485
0.000190629	0.000127839	Erysipelatoclostridium	MARC2	M	ND_WD	-0.858099	-0.912871	-0.894614	-0.894614	-0.894614	NA	NA	-0.894614	0.730297	0.748554	-0.858099	-0.821584	-0.821584	-0.858099	NA	0.730297
0.000160762	0.000124641	Harryflintia	MARC2	M	WD	NA	NA	NA	NA	NA	NA	NA	NA	NA	NA	0.620064	0.826752	0.851068	0.717329	0.784198	NA
7.07611e-05	0.000123852	[Eubacterium] nodatum group	MARC2	F	ND_WD	NA	0.964286	0.75	0.785714	0.75	NA	NA	0.892857	NA	NA	NA	NA	NA	NA	0.821429	NA
0.000115249	0.000123388	[Eubacterium] nodatum group	MARC2	M	ND_WD	NA	NA	NA	NA	NA	NA	NA	NA	NA	NA	NA	NA	NA	NA	-0.602516	NA
8.90646e-05	0.000123019	Candidatus Saccharimonas	MARC2	F	WD	NA	NA	NA	NA	0.684712	NA	NA	NA	NA	NA	NA	NA	NA	NA	0.684712	NA
0.000236273	0.000122482	Turicibacter	MARC1	M	GAN	-0.633817	-0.678557	-0.753123	-0.753123	-0.812777	NA	-0.678557	-0.678557	NA	NA	NA	NA	NA	NA	NA	NA
0.000121744	0.000122064	[Eubacterium] nodatum group	MARC1	M	WD	NA	NA	NA	NA	NA	NA	0.646718	NA	NA	0.658694	NA	NA	NA	-0.646718	NA	0.682647
0.000113975	0.000121708	Lactococcus	B6	F	ND_WD	NA	NA	NA	NA	NA	NA	NA	NA	NA	NA	NA	NA	-0.634742	NA	-0.742528	NA
0.000238255	0.000119611	Turicibacter	MARC2	F	ND_GAN	-0.73821	NA	NA	NA	NA	NA	NA	NA	NA	NA	NA	NA	NA	NA	NA	NA
0.000180225	0.000119032	Defluviitaleaceae UCG-011	B6	M	ND_GAN	NA	NA	NA	NA	NA	NA	NA	NA	NA	NA	NA	NA	NA	0.63901	NA	NA
0.00016775	0.000118815	Marvinbryantia	MARC1	M	GAN	-0.704694	-0.782275	-0.846926	-0.846926	-0.872786	NA	-0.743484	-0.743484	NA	NA	NA	NA	NA	NA	-0.601253	NA
0.000101434	0.000116096	[Eubacterium] brachy group	B6	F	ND_WD	-0.761905	NA	NA	NA	NA	NA	NA	NA	NA	NA	-0.857143	-0.857143	-0.809524	-0.809524	-0.785714	NA
0.00011286	0.000115832	ASF356	MARC1	F	ND_WD	NA	NA	NA	NA	NA	NA	NA	NA	NA	NA	NA	NA	0.622766	NA	NA	NA
0.000137046	0.000114409	Butyricicoccus	MARC1	M	ND_GAN	NA	NA	NA	NA	NA	NA	NA	NA	NA	NA	-0.902708	-0.658733	NA	NA	NA	NA
0.00014477	0.000112419	UCG-003	MARC1	F	ND_WD	NA	NA	NA	NA	NA	NA	NA	NA	NA	NA	NA	NA	NA	0.646867	NA	NA
0.000211623	0.000111635	Parasutterella	B6	F	WD	NA	NA	NA	NA	NA	NA	NA	NA	NA	NA	-0.801784	NA	NA	-0.801784	NA	NA
9.43712e-05	0.000108925	Parvibacter	B6	M	WD	NA	NA	NA	NA	NA	-0.642857	-0.642857	NA	NA	NA	NA	NA	NA	NA	-0.761905	NA
0.000192782	0.000108497	ASF356	B6	M	ND_GAN	NA	NA	NA	NA	NA	NA	NA	NA	NA	NA	NA	NA	NA	0.683202	0.60399	NA
0.000136089	0.00010675	Anaerovorax	MARC1	F	ND_GAN	NA	NA	NA	NA	NA	NA	NA	NA	NA	NA	0.765128	NA	NA	NA	NA	NA
0.000128899	0.000106305	Peptococcus	MARC2	M	WD	-0.717845	-0.631949	NA	-0.717845	NA	NA	-0.619679	-0.619679	NA	NA	NA	NA	NA	NA	NA	NA
0.000181452	0.00010431	Marvinbryantia	B6	F	WD	-0.702731	-0.792825	-0.792825	-0.792825	-0.846881	-0.846881	-0.882919	-0.954994	NA	-0.738769	NA	NA	NA	NA	-0.702731	-0.738769
8.22029e-05	0.000103556	Defluviitaleaceae UCG-011	MARC1	M	WD	NA	NA	NA	NA	NA	NA	NA	NA	NA	NA	0.754505	NA	NA	NA	NA	NA
0.000262629	0.000102995	Escherichia-Shigella	MARC1	M	ND_GAN	NA	NA	NA	0.627376	NA	NA	NA	NA	NA	NA	NA	NA	NA	NA	NA	NA
0.000140791	0.000101097	[Eubacterium] nodatum group	MARC1	M	ND_GAN	-0.913223	-0.875172	-0.913223	-0.938591	-0.862489	NA	-0.913223	-0.938591	-0.761019	NA	NA	NA	NA	-0.761019	NA	NA
0.000176769	9.94536e-05	Defluviitaleaceae UCG-011	MARC1	M	GAN	NA	-0.663643	-0.723297	-0.723297	-0.797863	NA	-0.663643	-0.663643	NA	NA	NA	NA	NA	NA	NA	NA
0.000132609	9.92632e-05	Streptococcus	MARC1	F	ND_GAN	NA	NA	NA	NA	NA	0.664355	0.712875	NA	0.65689	NA	NA	0.727804	0.686749	0.623299	0.712875	0.697946
0.000126628	9.88729e-05	Escherichia-Shigella	MARC2	M	WD	NA	NA	NA	NA	0.754658	0.816012	0.631949	0.619679	0.803741	0.64422	NA	NA	NA	NA	NA	0.791471
0.00017219	9.84963e-05	Family XIII AD3011 group	B6	F	WD	-0.75	-0.785714	-0.785714	-0.785714	-0.785714	NA	NA	-0.821429	NA	NA	NA	NA	NA	NA	NA	NA
0.000110764	9.74518e-05	Acetatifactor	MARC1	F	GAN	-0.725354	NA	-0.725354	-0.700342	NA	NA	NA	NA	NA	NA	NA	-0.650318	NA	NA	NA	NA
0.000134647	9.65058e-05	Defluviitaleaceae UCG-011	MARC1	M	ND_GAN	-0.938591	-0.849805	-0.938591	-0.913223	-0.913223	NA	-0.862489	-0.913223	-0.684917	NA	NA	NA	NA	-0.684917	NA	NA
0.000151619	9.58177e-05	Defluviitaleaceae UCG-011	MARC1	M	ND_WD	-0.845594	-0.845594	-0.845594	-0.845594	-0.845594	NA	NA	NA	NA	NA	NA	NA	NA	NA	NA	NA
0.000101635	9.45751e-05	Parvibacter	B6	F	WD	NA	NA	NA	NA	NA	0.815374	NA	NA	NA	0.815374	NA	NA	NA	NA	NA	0.704187
0.000225201	9.40658e-05	Parasutterella	B6	F	ND_GAN	NA	NA	0.662305	NA	0.662305	NA	NA	NA	NA	NA	NA	NA	NA	NA	NA	NA
8.76162e-05	9.36826e-05	Harryflintia	MARC1	M	ND_WD	NA	NA	NA	NA	NA	NA	NA	0.68313	NA	NA	0.731925	NA	NA	NA	NA	NA
0.000110605	9.21756e-05	Gemella	MARC1	F	GAN	NA	0.640043	NA	NA	NA	NA	NA	NA	NA	NA	NA	NA	NA	NA	NA	NA
0.000101113	8.95474e-05	Lachnospiraceae UCG-008	B6	M	ND_GAN	NA	NA	0.696311	0.696311	0.696311	NA	NA	NA	NA	NA	NA	NA	NA	NA	NA	NA
0.000187624	8.81753e-05	Defluviitaleaceae UCG-011	B6	F	WD	-0.669894	-0.669894	-0.669894	-0.669894	NA	NA	NA	NA	NA	NA	NA	NA	NA	NA	NA	NA
0.000149926	8.33315e-05	Anaerovorax	B6	F	WD	-0.669894	-0.669894	-0.669894	-0.669894	NA	NA	NA	NA	NA	NA	NA	NA	NA	NA	NA	NA
0.000165304	8.22565e-05	Gemella	MARC1	M	ND_GAN	0.736485	0.709208	0.736485	0.736485	0.736485	NA	0.79104	0.79104	NA	NA	NA	NA	NA	NA	NA	NA
0.000197938	7.91932e-05	Butyricicoccus	B6	M	GAN	NA	NA	NA	NA	NA	-0.618903	-0.753123	-0.633817	-0.678557	-0.797863	NA	NA	-0.678557	-0.69347	-0.678557	-0.797863
8.30133e-05	7.79935e-05	[Eubacterium] nodatum group	MARC2	M	ND_GAN	NA	NA	-0.656571	-0.67533	-0.850415	NA	NA	NA	NA	NA	NA	NA	NA	NA	NA	NA
0.000131601	7.74373e-05	Candidatus Saccharimonas	MARC1	M	ND_WD	NA	NA	NA	NA	NA	NA	NA	NA	NA	NA	NA	NA	-0.627376	NA	NA	NA
9.62306e-05	7.69877e-05	Family XIII AD3011 group	MARC2	F	GAN	NA	NA	NA	NA	NA	NA	NA	NA	NA	NA	0.792053	NA	NA	NA	NA	NA
0.000101838	7.58751e-05	Acetatifactor	MARC1	M	ND_GAN	NA	NA	NA	NA	NA	NA	NA	NA	NA	NA	NA	NA	NA	NA	NA	0.65955
8.23702e-05	7.4014e-05	Peptococcus	MARC1	M	ND_GAN	NA	NA	NA	NA	NA	NA	-0.634742	NA	NA	NA	NA	NA	NA	NA	NA	NA
0.000139446	7.1698e-05	Negativibacillus	MARC2	F	WD	-0.801784	-0.75724	-0.801784	-0.801784	-0.801784	-0.75724	-0.75724	-0.75724	-0.75724	-0.801784	NA	NA	-0.801784	NA	-0.75724	-0.75724
7.55337e-05	7.14498e-05	Anaerovorax	MARC1	F	ND_WD	0.634335	NA	NA	NA	NA	NA	NA	NA	NA	NA	NA	NA	NA	NA	NA	NA
8.47477e-05	7.01667e-05	Paludicola	MARC1	M	ND_WD	-0.829515	-0.829515	-0.829515	-0.829515	-0.756323	NA	NA	-0.634335	NA	NA	NA	NA	NA	-0.634335	NA	NA
8.39033e-05	6.98207e-05	Lactococcus	MARC2	F	ND_WD	0.704187	NA	NA	NA	NA	NA	NA	NA	NA	NA	NA	NA	NA	NA	NA	NA
5.46998e-05	6.89426e-05	Anaerovorax	MARC1	M	WD	NA	NA	NA	NA	NA	NA	NA	NA	NA	NA	NA	NA	NA	NA	-0.826362	NA
0.000203689	6.88182e-05	Corynebacterium	B6	M	GAN	-0.622799	NA	NA	NA	NA	NA	NA	NA	NA	NA	NA	NA	NA	NA	NA	NA
0.000118614	6.84202e-05	Lachnospiraceae UCG-001	MARC2	F	ND_GAN	NA	NA	NA	NA	NA	NA	NA	NA	NA	NA	NA	NA	0.678557	NA	NA	NA
9.32094e-05	6.66718e-05	[Eubacterium] brachy group	B6	F	WD	NA	NA	NA	NA	NA	NA	-0.778312	NA	NA	NA	NA	NA	NA	NA	-0.704187	NA
0.00012442	6.66596e-05	Acetatifactor	B6	F	GAN	NA	NA	NA	NA	NA	NA	NA	NA	NA	NA	NA	0.618903	NA	NA	NA	NA
0.000149294	6.61727e-05	Staphylococcus	B6	F	GAN	NA	NA	NA	NA	0.622799	NA	NA	NA	NA	NA	NA	NA	NA	NA	NA	NA
6.26784e-05	6.59917e-05	Gemella	B6	F	WD	NA	NA	NA	NA	-0.738769	NA	NA	NA	NA	NA	NA	NA	NA	NA	NA	NA
5.76094e-05	6.56412e-05	Paludicola	MARC1	F	ND_WD	NA	-0.970077	-0.778457	-0.778457	-0.80241	-0.89822	-0.89822	-0.850315	-0.826362	-0.754505	NA	NA	NA	NA	-0.874267	-0.826362
0.00013019	6.52232e-05	[Eubacterium] xylanophilum group	MARC1	M	WD	NA	NA	NA	NA	NA	NA	NA	NA	NA	NA	-0.732589	NA	NA	-0.732589	NA	NA
6.72706e-05	6.42622e-05	[Eubacterium] nodatum group	MARC2	F	ND_GAN	-0.712848	-0.700342	NA	NA	NA	NA	NA	NA	NA	NA	NA	NA	NA	NA	NA	NA
9.11979e-05	6.2447e-05	Family XIII AD3011 group	MARC1	M	WD	NA	NA	NA	NA	NA	NA	NA	NA	NA	NA	-0.654654	NA	NA	-0.654654	NA	NA
0.000128265	6.15076e-05	Gemella	B6	F	ND_GAN	0.678557	NA	NA	NA	NA	NA	NA	NA	NA	NA	NA	NA	NA	NA	NA	NA
0.000132583	5.97062e-05	Lachnospiraceae UCG-001	B6	F	GAN	NA	NA	NA	NA	NA	0.730584	0.792035	0.621338	0.792035	0.792035	NA	NA	0.682789	0.621338	0.669133	0.792035
0.000126269	5.93165e-05	Turicibacter	MARC1	F	WD	NA	NA	NA	NA	NA	NA	NA	NA	0.627376	0.709208	NA	NA	NA	NA	0.709208	0.709208
0.000136807	5.84427e-05	Paludicola	MARC1	F	GAN	NA	NA	NA	-0.633817	NA	NA	NA	NA	NA	NA	NA	NA	NA	NA	NA	NA
0.000143616	5.83102e-05	Marvinbryantia	MARC1	F	GAN	NA	-0.618903	NA	NA	NA	NA	NA	NA	NA	NA	NA	NA	NA	NA	NA	NA
5.71486e-05	5.62661e-05	Anaerovorax	B6	M	WD	NA	NA	NA	NA	NA	NA	NA	NA	NA	NA	NA	NA	NA	NA	0.731925	NA
0.000117714	5.58364e-05	Defluviitaleaceae UCG-011	MARC1	F	GAN	NA	-0.683349	NA	-0.622799	-0.622799	NA	-0.683349	-0.683349	NA	NA	NA	NA	NA	-0.683349	NA	NA
0.000132868	5.54151e-05	Flavobacterium	B6	M	GAN	NA	NA	NA	NA	NA	0.622799	0.622799	NA	0.622799	0.622799	NA	0.622799	0.622799	NA	0.622799	0.622799
7.29578e-05	5.41731e-05	Parvibacter	MARC2	F	ND_WD	NA	0.704187	NA	NA	NA	NA	NA	NA	NA	NA	NA	NA	NA	NA	NA	NA
4.1497e-05	5.19249e-05	Family XIII AD3011 group	B6	M	WD	NA	-0.682647	-0.730552	-0.730552	-0.682647	-0.646718	-0.646718	-0.730552	-0.790433	-0.790433	NA	NA	NA	NA	NA	-0.790433
7.36422e-05	5.18978e-05	[Eubacterium] nodatum group	B6	M	ND_GAN	NA	-0.730297	NA	NA	NA	-0.748554	-0.748554	-0.748554	-0.748554	-0.748554	NA	-0.766812	-0.803326	-0.858099	-0.748554	-0.748554
0.000109662	5.17958e-05	Staphylococcus	MARC1	F	GAN	0.622799	NA	0.683349	0.683349	NA	NA	NA	NA	NA	NA	NA	NA	NA	NA	NA	NA
6.81364e-05	5.17075e-05	Acetatifactor	MARC2	M	GAN	NA	NA	NA	-0.614183	NA	NA	NA	NA	NA	NA	NA	NA	NA	NA	NA	NA
7.19489e-05	5.1521e-05	Ileibacterium	MARC2	F	WD	NA	NA	NA	NA	NA	NA	NA	NA	NA	NA	0.768408	0.669894	NA	NA	NA	NA
3.93007e-05	5.14417e-05	Family XIII AD3011 group	MARC2	F	ND_WD	NA	NA	NA	NA	NA	0.738769	0.738769	NA	0.738769	0.738769	NA	NA	NA	NA	0.702731	NA
4.61095e-05	5.12226e-05	Defluviitaleaceae UCG-011	B6	M	WD	NA	NA	NA	NA	NA	NA	NA	NA	NA	NA	NA	-0.756323	-0.68313	NA	NA	NA
8.72289e-05	5.04458e-05	Staphylococcus	MARC2	F	WD	NA	NA	NA	NA	NA	NA	NA	NA	0.75724	NA	NA	NA	NA	NA	NA	0.75724
0.000104384	4.97847e-05	Family XIII AD3011 group	MARC1	F	ND_GAN	NA	-0.678155	-0.615748	-0.740562	-0.678155	-0.640711	-0.740562	-0.678155	-0.640711	NA	NA	NA	-0.640711	NA	-0.703118	-0.603267
9.9864e-05	4.91457e-05	Clostridium sensu stricto 1	MARC2	M	ND_WD	NA	NA	NA	NA	NA	NA	NA	NA	NA	NA	NA	NA	NA	-0.633694	NA	NA
0.000141282	4.84069e-05	Negativibacillus	MARC2	M	WD	0.683349	0.683349	0.683349	0.683349	0.683349	0.700649	0.683349	0.683349	0.683349	NA	-0.683349	NA	NA	NA	NA	0.700649
6.77334e-05	4.76428e-05	Parvibacter	MARC2	F	WD	NA	NA	NA	NA	NA	NA	NA	NA	0.709299	NA	NA	NA	NA	NA	NA	0.709299
6.97737e-05	4.69651e-05	UCG-003	MARC1	M	WD	NA	NA	NA	NA	NA	NA	NA	NA	NA	NA	0.79104	NA	NA	NA	NA	NA
6.42962e-05	4.62485e-05	Defluviitaleaceae UCG-011	MARC2	F	ND_GAN	-0.628166	NA	NA	NA	NA	NA	NA	NA	NA	NA	NA	NA	NA	NA	NA	NA
7.62955e-05	4.38759e-05	Peptococcus	B6	M	ND_GAN	NA	NA	NA	NA	NA	NA	NA	NA	NA	NA	NA	NA	NA	0.675524	NA	NA
5.88115e-05	4.35024e-05	Family XIII AD3011 group	MARC2	F	WD	NA	NA	NA	NA	NA	NA	NA	NA	NA	NA	NA	NA	NA	-0.774806	NA	NA
4.94909e-05	4.23572e-05	[Eubacterium] nodatum group	MARC1	M	ND_WD	NA	NA	NA	NA	NA	NA	NA	NA	NA	0.684917	0.672234	NA	NA	NA	NA	NA
9.01725e-05	4.22461e-05	Staphylococcus	B6	M	ND_GAN	-0.707475	NA	-0.707475	NA	-0.707475	NA	NA	NA	NA	NA	NA	NA	NA	NA	NA	NA
7.26592e-05	4.19224e-05	Acetatifactor	B6	F	ND_GAN	NA	NA	NA	NA	NA	NA	NA	NA	NA	NA	NA	0.751068	NA	NA	NA	NA
5.20124e-05	4.13979e-05	[Eubacterium] brachy group	MARC1	F	ND_WD	NA	NA	NA	NA	NA	NA	NA	NA	NA	NA	NA	NA	NA	0.805118	NA	NA
5.93194e-05	4.10163e-05	Lachnospiraceae UCG-001	MARC1	F	ND_WD	NA	NA	NA	NA	NA	NA	NA	NA	NA	NA	NA	NA	NA	0.710285	NA	NA
8.4484e-05	4.06343e-05	Streptococcus	MARC2	M	ND_GAN	NA	NA	NA	NA	NA	NA	NA	NA	NA	NA	NA	NA	-0.633817	NA	NA	NA
6.08866e-05	4.0028e-05	Escherichia-Shigella	MARC2	M	ND_WD	NA	NA	NA	NA	NA	NA	NA	NA	-0.752512	NA	0.613891	0.613891	0.613891	NA	NA	-0.643596
0.000104872	3.96788e-05	Acetatifactor	MARC2	M	ND_WD	NA	NA	0.707475	0.707475	0.707475	NA	NA	NA	NA	NA	0.707475	0.707475	NA	NA	NA	NA
8.40141e-05	3.96096e-05	[Eubacterium] nodatum group	MARC1	M	GAN	-0.700649	-0.622799	-0.700649	-0.700649	-0.700649	NA	-0.622799	-0.622799	NA	NA	-0.700649	NA	NA	-0.622799	NA	NA
7.79316e-05	3.90183e-05	Streptococcus	MARC1	M	WD	NA	NA	NA	NA	NA	NA	-0.654654	NA	NA	NA	NA	NA	NA	NA	NA	-0.763763
6.38827e-05	3.72142e-05	[Eubacterium] xylanophilum group	MARC2	M	ND_WD	NA	NA	0.653497	0.653497	NA	-0.772315	NA	NA	-0.821822	-0.841625	0.762414	0.762414	NA	NA	NA	-0.841625
4.97346e-05	3.67121e-05	Defluviitaleaceae UCG-011	MARC2	M	GAN	NA	NA	NA	NA	NA	NA	NA	NA	NA	NA	0.628166	NA	NA	NA	NA	NA
5.374e-05	3.6122e-05	Escherichia-Shigella	B6	F	ND_WD	NA	NA	NA	NA	NA	0.627376	NA	NA	NA	NA	NA	NA	NA	NA	NA	NA
8.47757e-05	3.57819e-05	Family XIII AD3011 group	MARC1	F	GAN	-0.678557	-0.663643	-0.73821	-0.797863	-0.797863	NA	NA	NA	NA	NA	NA	NA	NA	NA	NA	NA
7.77108e-05	3.53663e-05	[Eubacterium] nodatum group	B6	F	WD	-0.801784	-0.801784	-0.801784	-0.801784	-0.801784	NA	NA	-0.801784	NA	NA	NA	NA	NA	NA	NA	NA
5.71889e-05	3.09251e-05	Lachnospiraceae NC2004 group	B6	F	GAN	NA	NA	NA	NA	-0.662305	NA	NA	NA	NA	NA	NA	NA	NA	NA	NA	NA
3.0065e-05	3.07885e-05	Family XIII AD3011 group	MARC2	F	ND_GAN	NA	NA	NA	NA	NA	NA	NA	NA	NA	NA	NA	0.831656	0.644065	0.662824	NA	NA
4.92751e-05	3.05378e-05	Defluviitaleaceae UCG-011	MARC2	F	WD	NA	NA	NA	NA	NA	NA	NA	NA	NA	NA	NA	NA	NA	-0.669894	NA	NA
6.98342e-05	3.04202e-05	Staphylococcus	MARC2	M	WD	NA	-0.700649	NA	NA	NA	NA	NA	NA	NA	NA	NA	NA	NA	NA	NA	NA
4.39985e-05	2.92472e-05	Butyricicoccus	MARC2	M	ND_GAN	NA	NA	NA	NA	NA	-0.655477	-0.696445	-0.696445	-0.696445	-0.696445	NA	NA	NA	NA	-0.621338	-0.621338
6.74445e-05	2.9226e-05	Peptococcus	MARC2	F	ND_GAN	NA	-0.700649	NA	NA	NA	NA	NA	NA	NA	NA	NA	NA	NA	-0.622799	-0.622799	NA
3.73595e-05	2.88273e-05	Marvinbryantia	MARC1	M	WD	NA	-0.748336	-0.634183	-0.634183	NA	-0.773703	-0.65955	NA	-0.773703	-0.824438	NA	0.735652	0.735652	NA	NA	-0.646867
4.07634e-05	2.84e-05	Butyricicoccus	MARC1	F	WD	0.763763	NA	NA	NA	NA	NA	NA	NA	NA	NA	NA	NA	NA	NA	NA	NA
6.56347e-05	2.81127e-05	Coriobacteriaceae UCG-002	B6	F	WD	NA	NA	NA	NA	NA	NA	NA	NA	-0.786567	NA	NA	NA	NA	NA	NA	NA
6.94346e-05	2.70379e-05	Streptococcus	MARC2	F	ND_GAN	NA	NA	NA	NA	NA	-0.683349	-0.683349	NA	-0.683349	-0.683349	NA	NA	-0.683349	-0.683349	-0.683349	-0.683349
5.09266e-05	2.65153e-05	Clostridium sensu stricto 1	B6	M	ND_WD	-0.628229	NA	NA	NA	NA	NA	NA	NA	NA	NA	NA	NA	NA	NA	NA	NA
4.39165e-05	2.48309e-05	Gemella	MARC1	F	ND_GAN	0.769685	NA	0.778006	0.769685	0.778006	NA	NA	0.607427	NA	NA	NA	NA	NA	NA	NA	NA
4.88402e-05	2.44702e-05	Lachnospiraceae NC2004 group	MARC2	M	ND_WD	NA	NA	NA	NA	NA	NA	NA	NA	NA	NA	NA	NA	NA	NA	-0.63901	NA
3.97639e-05	2.39641e-05	Streptococcus	MARC2	M	GAN	NA	-0.618903	NA	NA	-0.64873	NA	NA	NA	-0.678557	-0.633817	NA	NA	NA	-0.69347	-0.69347	-0.69347
3.74305e-05	2.27273e-05	Lachnospiraceae UCG-001	MARC1	M	ND_WD	NA	NA	NA	0.627376	0.627376	NA	NA	NA	NA	NA	NA	NA	NA	NA	NA	NA
2.43982e-05	2.2611e-05	Paludicola	MARC2	F	ND_WD	NA	NA	NA	NA	NA	NA	NA	NA	NA	NA	0.852437	NA	NA	NA	NA	NA
4.42099e-05	2.23409e-05	Butyricicoccus	MARC1	M	ND_WD	NA	NA	NA	NA	NA	0.763763	0.763763	0.654654	0.763763	0.732589	0.654654	NA	0.763763	NA	0.763763	0.763763
3.6841e-05	2.21664e-05	[Eubacterium] nodatum group	MARC1	F	GAN	NA	-0.753123	-0.678557	-0.768037	-0.768037	NA	-0.633817	-0.69347	NA	NA	NA	NA	NA	-0.69347	NA	NA
4.76732e-05	2.14626e-05	Acetatifactor	MARC2	F	ND_WD	NA	NA	-0.75724	-0.75724	-0.75724	-0.801784	-0.801784	-0.75724	-0.801784	-0.801784	NA	NA	NA	NA	-0.75724	NA
3.96245e-05	2.12788e-05	Lachnospiraceae NC2004 group	MARC2	F	WD	0.801784	0.801784	0.801784	0.801784	NA	NA	NA	NA	NA	NA	NA	NA	NA	NA	NA	NA
5.62547e-05	2.10107e-05	UCG-003	B6	M	ND_WD	NA	NA	NA	NA	NA	NA	NA	NA	NA	NA	NA	-0.650444	-0.650444	NA	NA	NA
2.90682e-05	2.09825e-05	Harryflintia	B6	M	WD	0.654654	NA	NA	NA	NA	NA	NA	NA	NA	NA	NA	NA	NA	NA	NA	NA
4.33997e-05	2.08935e-05	Escherichia-Shigella	MARC1	M	ND_WD	NA	NA	NA	NA	NA	NA	NA	NA	NA	0.654654	NA	NA	NA	NA	NA	NA
4.0712e-05	2.05084e-05	Lachnospiraceae NC2004 group	B6	M	ND_GAN	NA	NA	NA	NA	NA	NA	NA	NA	NA	NA	NA	NA	NA	NA	0.63901	NA
2.95364e-05	2.02836e-05	Defluviitaleaceae UCG-011	MARC2	F	ND_WD	NA	NA	NA	NA	NA	0.866921	0.866921	NA	0.866921	0.866921	NA	NA	NA	NA	0.669894	0.866921
2.83281e-05	1.90671e-05	Escherichia-Shigella	B6	M	WD	NA	NA	NA	NA	NA	NA	NA	NA	NA	NA	0.681931	NA	NA	NA	0.872872	NA
4.01432e-05	1.88805e-05	Flavobacterium	MARC2	M	ND_GAN	NA	NA	NA	NA	NA	-0.700649	NA	NA	NA	NA	NA	NA	NA	NA	NA	NA
4.323e-05	1.7696e-05	Clostridium sensu stricto 1	MARC2	M	WD	NA	NA	NA	NA	NA	NA	NA	NA	NA	NA	0.700649	NA	0.622799	NA	0.683349	NA
4.6003e-05	1.73044e-05	Streptococcus	B6	F	GAN	NA	NA	-0.622799	NA	NA	NA	NA	NA	NA	NA	NA	NA	NA	NA	NA	NA
3.05327e-05	1.64138e-05	Family XIII AD3011 group	MARC1	M	ND_WD	NA	NA	NA	NA	NA	0.763763	0.763763	0.654654	0.763763	0.732589	0.654654	NA	0.763763	NA	0.763763	0.763763
3.04464e-05	1.6093e-05	Staphylococcus	MARC1	M	WD	NA	NA	NA	NA	NA	NA	NA	NA	NA	NA	NA	NA	NA	NA	NA	-0.732589
2.93162e-05	1.575e-05	Candidatus Saccharimonas	MARC1	F	WD	NA	NA	NA	NA	NA	0.763763	0.763763	0.763763	0.763763	0.763763	-0.732589	NA	NA	NA	0.763763	0.763763
2.76403e-05	1.49461e-05	Peptococcus	MARC2	F	WD	0.75724	0.75724	0.75724	0.75724	NA	NA	NA	NA	NA	NA	NA	NA	NA	NA	NA	NA
2.34037e-05	1.46672e-05	Escherichia-Shigella	MARC2	F	GAN	NA	0.653497	NA	NA	NA	NA	NA	NA	NA	NA	NA	NA	NA	NA	NA	NA
3.55805e-05	1.42371e-05	Staphylococcus	MARC2	M	GAN	NA	NA	NA	NA	NA	NA	NA	NA	NA	NA	0.622799	NA	NA	NA	NA	NA
3.16264e-05	1.36899e-05	UCG-003	MARC1	M	ND_WD	NA	NA	NA	NA	NA	NA	NA	NA	NA	NA	NA	NA	-0.732589	NA	NA	NA
2.70313e-05	1.31917e-05	Butyricicoccus	B6	F	WD	0.801784	0.75724	0.75724	0.75724	NA	NA	NA	NA	NA	NA	NA	NA	NA	NA	NA	NA
2.35096e-05	1.29159e-05	Butyricicoccus	MARC2	M	WD	NA	NA	NA	NA	NA	NA	NA	NA	NA	NA	0.64873	NA	0.663643	NA	NA	NA
2.60116e-05	1.25003e-05	Paludicola	B6	F	WD	NA	NA	NA	NA	NA	-0.801784	-0.801784	NA	NA	-0.75724	NA	NA	NA	NA	-0.75724	-0.75724
2.82811e-05	1.24972e-05	Corynebacterium	MARC2	M	WD	-0.683349	-0.622799	NA	NA	NA	NA	NA	NA	NA	NA	NA	NA	NA	NA	NA	NA
2.76285e-05	1.23504e-05	Marvinbryantia	MARC2	M	WD	-0.700649	NA	NA	NA	NA	NA	NA	NA	NA	NA	NA	NA	NA	NA	NA	NA
2.70893e-05	1.18584e-05	ASF356	MARC1	M	ND_GAN	NA	-0.732589	NA	-0.732589	NA	NA	-0.732589	-0.732589	-0.732589	NA	NA	NA	NA	-0.732589	NA	NA
2.35977e-05	1.17411e-05	Ileibacterium	B6	F	WD	NA	NA	NA	NA	NA	NA	NA	NA	-0.786567	NA	NA	NA	NA	NA	NA	NA
2.24309e-05	1.16857e-05	Streptococcus	B6	F	WD	-0.75724	-0.75724	-0.75724	-0.75724	-0.75724	NA	NA	-0.75724	NA	NA	NA	NA	NA	NA	NA	NA
1.52553e-05	1.15615e-05	UCG-009	B6	F	GAN	NA	NA	NA	NA	NA	NA	NA	NA	NA	NA	-0.771551	NA	NA	NA	NA	NA
2.70055e-05	1.105e-05	Staphylococcus	B6	M	ND_WD	NA	NA	NA	NA	NA	NA	NA	NA	NA	NA	-0.639693	NA	NA	NA	NA	NA
2.59483e-05	1.07139e-05	Enhydrobacter	B6	F	GAN	NA	NA	NA	0.622799	NA	NA	NA	NA	NA	NA	NA	NA	NA	NA	NA	NA
1.12158e-05	1.03318e-05	Paludicola	B6	M	WD	-0.773703	NA	NA	NA	NA	NA	NA	NA	NA	NA	NA	NA	NA	NA	NA	NA
1.92897e-05	1.02983e-05	UCG-009	MARC2	F	ND_WD	NA	NA	NA	NA	NA	NA	NA	NA	NA	NA	-0.75724	-0.75724	-0.75724	-0.801784	NA	NA
1.62255e-05	8.25698e-06	Peptococcus	MARC1	F	WD	0.654654	NA	NA	NA	NA	NA	NA	NA	NA	NA	NA	NA	NA	NA	NA	NA
1.14905e-05	6.20363e-06	Dubosiella	MARC1	M	WD	NA	0.732589	0.763763	0.732589	NA	NA	NA	NA	NA	NA	NA	-0.732589	-0.732589	NA	NA	NA
9.81105e-06	4.16951e-06	Lachnospiraceae NC2004 group	MARC1	F	ND_GAN	NA	0.639693	NA	NA	NA	NA	0.650444	0.650444	NA	NA	0.639693	0.639693	0.650444	0.639693	0.650444	NA
